# Supplementary material for: Nudging Cooperation in a Crowd Experiment
Source: PLoS One. 2016 Jan 21;11(1):e0147125. doi: 10.1371/journal.pone.0147125 (PMC4721918; doi:10.1371/journal.pone.0147125)
Supplement: S1 Dataset — (ZIP) [file pone.0147125.s001.zip]

Archive with 7 entries (6 files):
- S1_Dataset/
- S1_Dataset/answers_Exp4.xlsx
- S1_Dataset/exp3_exp4.csv
- S1_Dataset/experiment1.xlsx
- S1_Dataset/experiment2.csv
- S1_Dataset/games_time.xls
- S1_Dataset/survey.csv
