# Supplementary material for: Nudging Cooperation in a Crowd Experiment
Source: PLoS One. 2016 Jan 21;11(1):e0147125. doi: 10.1371/journal.pone.0147125 (PMC4721918; doi:10.1371/journal.pone.0147125)
Supplement: S1 Dataset — (ZIP) [file pone.0147125.s001.zip › S1_Dataset/answers_Exp4.xlsx]

## Sheet: Hoja1
Did you change your strategy in the 2nd round?	Why did you change your strategy in the 2nd round?	Cooperation	Maximization of points
1	I lost incentives to compete and this way we could win one at a time	1	0
1	I lost incentives to compete and it was better to cooperate	1	0
1	Because in the first round I did not think I could get more points through cooperation. When I was told that the goal was simply to get points I did cooperate.	1	0
1	To get the highest amount of points	0	1
1	Because I sensed how my partner was playing	1	0
1	Because it is not possible to maximize both players’ utility if an agreement is not reached	1	1
1	In the 2nd round we did as much "wins" as possible	0	1
1	We changed strategy to reach the highest total score	0	1
1	Because the goal was to maximize the amount of points	0	0
1	To maximize the amount of points	0	1
1	To maximize the amount of points	0	1
1	I realized that the difference of points between players did not matter but the maximization of the score for both	0	1
1	The get the highest amount of points possible	1	1
1	By alternating the wins we could get the highest amount of points in the given time	0	1
1	It was suggested that there may be a better strategy	1	1
1	Because the assignment was to obtain the highest amount of points	0	0
0	-1	0	0
1	Because the goal was to get more points	0	1
1	By changing the strategy we could both get the highest score	0	1
1	To reduce the amount of losses	0	1
0	I did not change my strategy	0	0
0	-1	0	0
0	I did not change it, given I got 0 points	0	0
0	-1	0	0
1	To reduce the amount of losses	0	1
1	Because the assingment was that we both should maximize the goal	1	1
0	We did not change strategy, we both wanted to win	0	0
1	Because I lost	0	0
