# Supplementary material for: Nudging Cooperation in a Crowd Experiment
Source: PLoS One. 2016 Jan 21;11(1):e0147125. doi: 10.1371/journal.pone.0147125 (PMC4721918; doi:10.1371/journal.pone.0147125)
Supplement: S1 Dataset — (ZIP) [file pone.0147125.s001.zip › S1_Dataset/exp3_exp4.csv]

type	number	sex	age	points_r1	coop	points_r2	change_str	coop	partner_n
0	5	2	24	4	0	3	0	0	6
0	6	2	60	3	1	2	1	1	5
0	7	-1	61	0	1	1	1	1	8
0	8	1	45	5	0	5	0	0	7
0	12	2	48	0	0	1	1	0	13
0	13	2	25	6	0	3	0	0	12
0	15	2	62	4	0	6	0	0	14
0	14	2	58	7	0	3	0	0	15
0	11	2	54	0	0	0	0	0	10
0	2	-1	50	0	0	0	1	0	3
0	3	1	26	0	0	2	0	0	2
0	16	2	36	5	0	4	0	0	4
0	4	-1	55	0	0	1	1	0	16
0	1	2	52	3	0	3	0	0	9
0	9	2	62	6	0	6	0	0	1
0	10	2	33	3	0	3	1	0	11
1	4	2	33	0	0	30	1	1	5
1	5	2	23	0	0	30	1	1	4
1	33	-1	-1	2	0	5	1	1	30
1	10	1	24	2	0	0	1	1	8
1	8	1	39	1	0	6	1	1	10
1	40	1	21	0	0	5	1	1	34
1	34	1	23	1	0	5	1	1	40
1	36	2	25	0	0	15	1	1	35
1	3	1	25	2	0	0	1	1	2
1	30	1	29	2	0	5	1	1	33
1	43	1	26	0	0	7	1	1	41
1	35	1	24	2	0	15	1	1	36
1	31	2	24	2	0	4	1	1	7
1	7	2	24	0	0	2	1	1	31
1	29	1	23	3	0	11	1	1	32
1	32	1	29	3	0	9	1	1	29
1	44	1	28	2	0	0	0	0	1
1	41	1	24	0	0	7	1	1	43
1	9	1	-1	2	0	8	1	1	6
1	6	-1	-1	0	0	8	1	1	9
1	39	-1	-1	4	0	3	0	0	28
1	38	1	44	1	0	2	0	0	37
1	37	1	26	0	0	0	-1	0	38
1	42	1	24	0	0	0	0	0	2
1	27	1	26	2	0	1	1	0	26
1	26	2	52	6	0	0	1	1	27
1	2	2	28	0	0	0	0	0	3
1	28	1	23	1	0	2	1	0	39
