# Supplementary material for: Nudging Cooperation in a Crowd Experiment
Source: PLoS One. 2016 Jan 21;11(1):e0147125. doi: 10.1371/journal.pone.0147125 (PMC4721918; doi:10.1371/journal.pone.0147125)
Supplement: S1 Dataset — (ZIP) [file pone.0147125.s001.zip › S1_Dataset/experiment1.xlsx]

## Sheet: Sheet1
tipo	conv_antes_partida1	conv_antes_partida2	conv_1as_10seg1	conv_1as_10seg2	conv_pri1_10seg1	conv_pri1_10seg2	conversaron1	conversaron2	edad1	edad2	espio1	espio2	genero1	genero2	p01	p01_2	p02	p02_2	p03	p03_2	p04	p04_2	p05	p05_2	p06	p06_2	p07	p07_2	p08	p08_2	p09	p09_2	p10	p10_2	p11	p11_2	propuso1	propuso2	traiciono1	traiciono2	con_pagos	Video
1	-1	-1	-1	-1	-1	-1	0	0	20	20	-1	-1	1	1	2	2	1	1	2	2	1	1	2	2	-1	1	-1	2	-1	1	-1	2	-1	1	-1	2	-1	-1	-1	-1	1	-1
1	-1	-1	-1	-1	-1	-1	0	0	20	20	-1	-1	1	1	2	2	1	1	2	2	1	1	2	2	1	1	-1	2	-1	1	-1	2	-1	1	-1	2	-1	-1	-1	-1	1	-1
1	-1	-1	-1	-1	-1	-1	0	0	20	20	-1	-1	1	1	2	2	2	1	2	2	2	1	2	2	2	1	2	2	-1	1	-1	2	-1	1	-1	2	-1	-1	-1	-1	1	-1
1	-1	-1	-1	-1	-1	-1	0	0	20	20	-1	-1	2	2	2	2	2	1	2	2	-1	1	-1	2	-1	1	-1	2	-1	1	-1	2	-1	1	-1	2	-1	-1	-1	-1	1	-1
1	-1	1	-1	-1	-1	-1	0	1	20	20	-1	-1	1	1	2	2	-1	2	-1	-1	-1	-1	-1	-1	-1	-1	-1	-1	-1	-1	-1	-1	-1	-1	-1	-1	-1	-1	-1	-1	1	-1
1	-1	-1	-1	-1	-1	-1	0	0	20	20	-1	-1	2	2	2	2	1	1	-1	2	-1	1	-1	2	-1	1	-1	2	-1	1	-1	2	-1	1	-1	2	-1	-1	-1	-1	1	-1
1	-1	-1	-1	-1	-1	-1	0	0	20	20	-1	-1	1	1	1	1	1	1	1	1	1	1	1	1	-1	1	-1	1	-1	-1	-1	-1	-1	-1	-1	-1	-1	-1	-1	-1	1	-1
1	-1	-1	-1	-1	-1	-1	0	0	20	20	-1	-1	2	2	2	2	1	1	2	2	1	1	-1	2	-1	1	-1	2	-1	1	-1	2	-1	1	-1	2	-1	-1	-1	-1	1	-1
1	-1	-1	-1	-1	-1	-1	0	0	20	20	-1	-1	1	1	2	2	2	1	1	2	2	1	-1	2	-1	1	-1	2	-1	1	-1	-1	-1	-1	-1	-1	-1	-1	-1	-1	1	-1
1	-1	-1	-1	-1	-1	-1	0	0	40	20	-1	-1	1	1	2	2	1	1	2	2	-1	1	-1	2	-1	1	-1	2	-1	1	-1	2	-1	1	-1	-1	-1	-1	-1	-1	1	4
1	-1	-1	-1	-1	-1	-1	0	0	20	20	-1	-1	1	1	1	2	1	2	1	1	1	2	-1	1	-1	2	-1	1	-1	2	-1	1	-1	2	-1	1	-1	-1	-1	-1	1	3
1	-1	-1	-1	-1	-1	-1	0	0	20	20	-1	-1	2	1	1	2	2	2	-1	2	-1	2	-1	-1	-1	-1	-1	-1	-1	-1	-1	-1	-1	-1	-1	-1	-1	-1	-1	-1	1	3
1	-1	-1	-1	-1	-1	-1	0	0	20	20	-1	-1	2	2	2	1	2	2	-1	1	-1	2	-1	1	-1	2	-1	1	-1	2	-1	1	-1	-1	-1	-1	-1	-1	-1	-1	1	2
1	-1	-1	-1	-1	-1	-1	0	0	20	20	-1	-1	1	1	1	2	2	1	2	2	2	1	1	2	1	1	-1	2	-1	1	-1	2	-1	1	-1	2	-1	-1	-1	-1	1	1
1	-1	-1	-1	-1	-1	-1	0	0	20	20	-1	-1	1	1	1	2	-1	1	-1	2	-1	1	-1	2	-1	1	-1	2	-1	1	-1	2	-1	1	-1	2	-1	-1	-1	-1	1	5
1	-1	-1	-1	-1	-1	-1	0	0	20	20	-1	-1	1	1	1	2	2	1	1	2	2	1	-1	2	-1	1	-1	2	-1	1	-1	2	-1	1	-1	2	-1	-1	-1	-1	1	4
1	-1	-1	-1	-1	-1	-1	0	0	20	20	-1	-1	2	1	2	2	2	2	2	2	2	2	-1	1	-1	2	-1	-1	-1	-1	-1	-1	-1	-1	-1	-1	-1	-1	-1	-1	1	3
1	-1	-1	-1	-1	-1	-1	0	0	20	20	-1	-1	2	1	2	2	1	2	-1	2	-1	1	-1	-1	-1	-1	-1	-1	-1	-1	-1	-1	-1	-1	-1	-1	-1	-1	-1	-1	1	2
1	-1	-1	-1	-1	-1	-1	0	0	20	20	-1	-1	1	1	-1	2	-1	1	-1	2	-1	1	-1	2	-1	1	-1	2	-1	1	-1	2	-1	1	-1	2	-1	-1	-1	-1	1	1
1	-1	-1	-1	-1	-1	-1	0	0	20	20	-1	-1	1	1	2	1	1	2	1	1	-1	2	-1	1	-1	2	-1	1	-1	2	-1	1	-1	2	-1	1	-1	-1	-1	-1	1	3
1	-1	-1	-1	-1	-1	-1	0	0	20	20	-1	-1	2	1	2	1	2	2	2	1	-1	2	-1	1	-1	2	-1	1	-1	2	-1	1	-1	2	-1	1	-1	-1	-1	-1	1	2
1	-1	-1	-1	-1	-1	-1	0	0	20	20	-1	-1	2	1	2	1	2	2	-1	1	-1	2	-1	1	-1	2	-1	1	-1	2	-1	1	-1	2	-1	1	-1	-1	-1	-1	1	1
1	-1	-1	-1	-1	-1	-1	0	0	10	20	-1	-1	1	1	1	1	-1	2	-1	1	-1	2	-1	1	-1	2	-1	1	-1	2	-1	1	-1	2	-1	1	-1	-1	-1	2	0	-1
1	-1	-1	-1	-1	-1	-1	0	0	20	20	-1	-1	2	2	1	2	-1	1	-1	2	-1	1	-1	2	-1	1	-1	2	-1	1	-1	2	-1	1	-1	2	-1	-1	-1	-1	0	-1
1	-1	-1	-1	-1	-1	-1	0	0	20	20	-1	-1	2	1	1	1	2	2	2	1	1	2	2	1	2	2	1	1	2	2	1	1	2	2	-1	1	-1	-1	-1	-1	0	-1
1	-1	-1	-1	-1	-1	-1	0	0	20	20	-1	-1	2	2	2	2	2	1	-1	2	-1	2	-1	1	-1	2	-1	1	-1	2	-1	1	-1	2	-1	2	-1	-1	-1	-1	0	-1
1	-1	-1	-1	-1	-1	-1	0	0	10	20	-1	-1	2	2	2	2	2	1	2	2	2	1	1	2	-1	1	-1	2	-1	1	-1	2	-1	1	-1	2	-1	-1	-1	-1	0	-1
1	-1	-1	-1	-1	-1	-1	0	0	10	10	-1	-1	2	1	2	2	1	2	-1	2	-1	2	-1	-1	-1	-1	-1	-1	-1	-1	-1	-1	-1	-1	-1	-1	-1	-1	-1	-1	0	-1
1	-1	-1	-1	-1	-1	-1	0	0	10	10	-1	-1	1	1	2	1	2	1	-1	1	-1	1	-1	2	-1	1	-1	1	-1	2	-1	1	-1	1	-1	1	-1	-1	-1	-1	0	-1
1	-1	-1	-1	-1	-1	-1	0	0	10	10	-1	-1	1	1	2	2	-1	1	-1	2	-1	1	-1	2	-1	1	-1	2	-1	1	-1	2	-1	1	-1	2	-1	-1	-1	-1	0	-1
1	-1	-1	-1	-1	-1	-1	0	0	20	20	-1	-1	2	2	-1	1	-1	2	-1	1	-1	2	-1	1	-1	2	-1	1	-1	1	-1	-1	-1	-1	-1	-1	-1	-1	-1	-1	0	-1
1	-1	-1	-1	-1	-1	-1	0	0	10	10	-1	-1	1	1	2	2	2	1	2	2	1	1	1	2	-1	1	-1	2	-1	1	-1	2	-1	1	-1	2	-1	-1	-1	-1	0	-1
