# Supplementary material for: Nudging Cooperation in a Crowd Experiment
Source: PLoS One. 2016 Jan 21;11(1):e0147125. doi: 10.1371/journal.pone.0147125 (PMC4721918; doi:10.1371/journal.pone.0147125)
Supplement: S1 Dataset — (ZIP) [file pone.0147125.s001.zip › S1_Dataset/experiment2.csv]

tipo	conv_antes_partida1	conv_antes_partida2	conv_1as_10seg1	conv_1as_10seg2	conv_pri1_10seg1	conv_pri1_10seg2	conversaron1	conversaron2	edad1	edad2	espio1	espio2	genero1	genero2	p01	p01_2	p02	p02_2	p03	p03_2	p04	p04_2	p05	p05_2	p06	p06_2	p07	p07_2	p08	p08_2	p09	p09_2	p10	p10_2	p11	p11_2	propuso1	propuso2	traiciono1	traiciono2
1	-1	-1	-1	-1	-1	-1	-1	0	20	20	0	0	1	1	1	1	1	1	-1	1	-1	1	-1	1	-1	1	-1	1	-1	1	-1	1	-1	1	-1	1	0	2	0	0
1	-1	-1	-1	-1	-1	-1	0	0	10	20	-1	-1	1	1	1	1	1	2	1	1	1	1	1	2	-1	1	-1	-1	-1	-1	-1	-1	-1	-1	-1	-1	-1	-1	-1	-1
1	-1	1	-1	-1	-1	-1	0	1	20	20	-1	-1	-1	-1	2	1	2	2	1	1	-1	2	-1	1	-1	2	-1	1	-1	2	-1	1	-1	2	-1	1	-1	3	-1	-1
1	-1	-1	-1	-1	1	-1	1	1	20	40	0	0	1	1	1	1	1	2	1	1	1	2	1	1	2	2	1	1	2	2	1	1	2	-1	1	-1	2	2	0	0
1	-1	1	-1	-1	-1	-1	0	1	20	40	0	0	2	2	2	1	2	2	1	1	2	2	2	1	-1	2	-1	1	-1	2	-1	1	-1	2	-1	1	0	2	0	0
1	1	-1	-1	-1	-1	-1	0	-1	40	20	-1	-1	2	1	2	1	2	2	-1	1	-1	2	-1	1	-1	2	-1	-1	-1	-1	-1	-1	-1	-1	-1	-1	3	-1	0	-1
1	-1	-1	-1	-1	-1	-1	-1	-1	20	40	3	0	-1	-1	1	1	1	1	1	1	1	1	1	2	2	1	2	1	2	1	1	1	1	1	1	1	3	3	3	0
1	1	1	-1	-1	-1	-1	1	1	20	40	-1	-1	2	1	2	2	1	1	-1	2	-1	1	-1	2	-1	1	-1	2	-1	1	-1	2	-1	1	-1	2	1	2	-1	-1
1	-1	-1	-1	-1	-1	-1	0	0	20	10	-1	1	2	2	1	2	2	2	1	1	-1	2	-1	1	-1	2	-1	1	-1	-1	-1	-1	-1	-1	-1	-1	-1	-1	-1	-1
1	-1	-1	-1	-1	-1	-1	1	1	40	40	-1	-1	1	2	1	2	1	2	2	1	2	1	-1	1	-1	1	-1	1	-1	1	-1	-1	-1	-1	-1	-1	-1	1	-1	-1
1	-1	-1	-1	-1	-1	1	0	1	40	20	1	-1	2	1	2	2	2	2	2	2	2	2	2	-1	2	-1	-1	-1	-1	-1	-1	-1	-1	-1	-1	-1	-1	1	-1	-1
1	-1	-1	-1	-1	-1	-1	-1	-1	20	20	-1	-1	1	1	1	1	-1	1	-1	2	-1	-1	-1	-1	-1	-1	-1	-1	-1	-1	-1	-1	-1	-1	-1	-1	-1	-1	-1	-1
1	-1	-1	-1	-1	-1	1	0	-1	20	20	0	3	2	1	2	1	1	2	2	1	2	2	1	1	2	2	1	1	-1	2	-1	1	-1	2	-1	1	0	1	0	-1
1	-1	-1	-1	-1	-1	-1	0	0	20	20	-1	-1	1	-1	2	2	-1	2	-1	2	-1	-1	-1	-1	-1	-1	-1	-1	-1	-1	-1	-1	-1	-1	-1	-1	-1	-1	-1	-1
1	-1	-1	-1	-1	-1	-1	0	0	20	40	-1	-1	1	2	1	2	2	2	1	2	-1	2	-1	2	-1	2	-1	2	-1	2	-1	2	-1	2	-1	2	-1	-1	-1	-1
1	-1	1	-1	-1	1	-1	1	1	40	20	0	0	2	1	2	1	1	1	2	1	1	2	-1	1	-1	2	-1	-1	-1	-1	-1	-1	-1	-1	-1	-1	1	1	0	0
1	1	1	-1	-1	-1	-1	0	1	20	20	-1	0	-1	-1	1	2	2	2	2	2	-1	2	-1	2	-1	2	-1	2	-1	2	-1	2	-1	2	-1	2	-1	-1	-1	-1
1	-1	-1	-1	-1	-1	1	0	1	10	20	-1	-1	2	1	1	1	1	1	1	1	-1	2	-1	2	-1	1	-1	1	-1	-1	-1	-1	-1	-1	-1	-1	-1	1	-1	-1
1	-1	-1	-1	-1	-1	-1	-1	-1	60	20	0	0	1	2	2	2	2	2	1	1	1	2	-1	2	-1	2	-1	1	-1	1	-1	2	-1	2	-1	1	0	1	0	0
1	1	1	-1	-1	1	-1	0	0	20	40	0	0	1	1	2	1	1	2	-1	2	-1	1	-1	2	-1	1	-1	2	-1	1	-1	1	-1	2	-1	1	3	3	-1	-1
1	-1	-1	-1	-1	-1	1	0	1	20	20	0	0	2	2	2	1	2	1	2	1	-1	2	-1	1	-1	2	-1	1	-1	2	-1	1	-1	2	-1	1	0	1	0	0
1	-1	1	-1	-1	-1	-1	0	1	20	40	-1	0	2	1	2	1	-1	2	-1	1	-1	2	-1	1	-1	2	-1	1	-1	2	-1	1	-1	2	-1	1	-1	1	-1	0
1	-1	-1	-1	-1	-1	-1	-1	-1	-1	-1	0	0	-1	-1	1	2	1	2	-1	1	-1	2	-1	1	-1	2	-1	1	-1	2	-1	1	-1	2	-1	1	0	1	0	0
1	-1	-1	-1	-1	-1	-1	0	0	60	20	-1	-1	2	1	2	1	1	2	2	1	2	1	1	2	1	1	-1	2	-1	2	-1	1	-1	1	-1	2	-1	-1	-1	-1
1	-1	-1	-1	-1	-1	-1	0	0	40	20	0	0	-1	-1	1	1	1	2	1	1	2	2	1	1	-1	-1	-1	-1	-1	-1	-1	-1	-1	-1	-1	-1	-1	-1	-1	-1
1	-1	-1	-1	-1	-1	1	-1	1	20	40	-1	0	-1	-1	1	1	1	2	2	1	-1	2	-1	1	-1	2	-1	1	-1	2	-1	1	-1	2	-1	1	-1	1	-1	0
1	-1	1	-1	-1	-1	-1	0	1	20	40	2	2	1	1	1	1	1	2	1	1	1	2	-1	1	-1	2	-1	1	-1	2	-1	1	-1	2	-1	1	-1	2	-1	0
1	-1	-1	-1	-1	-1	-1	0	0	10	20	0	0	2	2	1	1	1	2	2	2	-1	1	-1	1	-1	-1	-1	-1	-1	-1	-1	-1	-1	-1	-1	-1	-1	0	-1	0
1	-1	1	-1	-1	-1	-1	0	1	10	20	0	0	2	1	2	2	2	1	2	2	2	1	-1	2	-1	1	-1	2	-1	1	-1	2	-1	1	-1	2	0	1	0	0
1	-1	-1	-1	-1	-1	-1	-1	-1	40	20	-1	-1	1	1	1	2	1	1	1	2	1	1	-1	2	-1	1	-1	2	-1	1	-1	2	-1	1	-1	1	-1	-1	-1	-1
1	-1	-1	-1	-1	-1	-1	0	0	40	20	0	3	2	1	2	1	2	2	2	1	-1	1	-1	1	-1	1	-1	-1	-1	-1	-1	-1	-1	-1	-1	-1	0	0	0	0
1	-1	-1	-1	-1	-1	-1	0	0	20	20	0	0	1	2	1	1	1	1	2	1	-1	1	-1	1	-1	-1	-1	-1	-1	-1	-1	-1	-1	-1	-1	-1	0	0	0	0
1	-1	-1	-1	-1	-1	-1	0	0	20	40	0	0	2	1	2	1	2	2	2	1	1	1	2	2	2	1	2	1	2	-1	2	-1	2	-1	2	-1	0	0	0	0
1	-1	-1	-1	-1	-1	-1	0	1	20	20	-1	-1	1	2	1	2	2	1	1	2	1	2	1	1	1	1	2	2	1	2	2	1	-1	2	-1	2	-1	1	-1	3
1	1	-1	-1	-1	-1	-1	1	0	40	20	3	3	2	2	2	1	2	2	1	1	-1	2	-1	1	-1	2	-1	1	-1	-1	-1	-1	-1	-1	-1	-1	3	3	-1	-1
1	-1	-1	-1	-1	-1	1	0	1	20	-1	0	0	2	1	2	1	1	1	1	1	-1	2	-1	1	-1	2	-1	1	-1	2	-1	1	-1	2	-1	1	0	3	0	0
1	-1	-1	-1	-1	-1	-1	0	0	20	20	0	0	2	2	1	2	2	1	-1	2	-1	-1	-1	-1	-1	-1	-1	-1	-1	-1	-1	-1	-1	-1	-1	-1	0	0	0	0
1	-1	-1	-1	-1	-1	-1	0	0	20	20	0	0	-1	-1	1	2	1	2	1	1	2	1	1	2	1	1	-1	-1	-1	-1	-1	-1	-1	-1	-1	-1	0	2	0	0
1	-1	-1	-1	-1	-1	-1	0	0	20	20	-1	-1	2	1	1	1	2	2	2	1	1	2	-1	1	-1	2	-1	1	-1	-1	-1	-1	-1	-1	-1	-1	-1	-1	-1	-1
1	-1	-1	-1	-1	-1	-1	-1	0	20	20	0	0	-1	-1	1	1	1	2	1	1	-1	2	-1	1	-1	1	-1	2	-1	1	-1	2	-1	1	-1	2	0	0	0	0
1	1	-1	-1	-1	-1	-1	1	-1	20	20	-1	-1	-1	-1	1	2	2	1	-1	1	-1	2	-1	1	-1	2	-1	1	-1	2	-1	1	-1	2	-1	1	3	-1	-1	-1
1	-1	-1	-1	-1	-1	-1	0	0	-1	-1	0	0	-1	-1	1	1	1	2	2	1	-1	1	-1	2	-1	1	-1	2	-1	1	-1	2	-1	1	-1	2	0	0	0	0
1	-1	1	-1	-1	-1	-1	0	1	40	40	-1	1	-1	-1	1	1	-1	2	-1	1	-1	2	-1	1	-1	2	-1	1	-1	2	-1	1	-1	2	-1	1	-1	3	-1	-1
1	-1	-1	-1	-1	-1	-1	0	0	20	20	-1	-1	1	2	1	1	-1	2	-1	1	-1	2	-1	1	-1	2	-1	1	-1	2	-1	1	-1	2	-1	1	-1	-1	-1	-1
1	-1	1	-1	-1	-1	-1	0	1	20	20	0	0	1	2	1	2	1	1	-1	1	-1	2	-1	-1	-1	-1	-1	-1	-1	-1	-1	-1	-1	-1	-1	-1	0	1	0	2
1	-1	1	-1	-1	-1	-1	-1	1	20	20	-1	0	2	1	2	1	1	1	2	2	2	1	-1	1	-1	1	-1	1	-1	1	-1	1	-1	1	-1	1	-1	2	-1	0
1	-1	1	-1	-1	-1	-1	0	1	20	10	0	2	2	1	1	2	1	2	-1	2	-1	2	-1	2	-1	2	-1	2	-1	2	-1	2	-1	-1	-1	-1	0	0	0	0
1	-1	-1	-1	-1	1	-1	1	1	40	20	0	0	1	2	1	1	1	2	2	1	-1	2	-1	1	-1	2	-1	1	-1	2	-1	1	-1	2	-1	-1	-1	3	-1	0
1	-1	1	-1	-1	-1	-1	0	1	20	10	-1	-1	1	1	1	2	2	1	1	1	-1	2	-1	1	-1	1	-1	2	-1	2	-1	1	-1	2	-1	-1	-1	3	-1	-1
1	-1	-1	-1	-1	-1	-1	0	1	20	-1	0	0	-1	-1	2	1	2	2	2	1	2	2	2	1	-1	2	-1	1	-1	2	-1	1	-1	2	-1	-1	-1	3	-1	0
1	-1	-1	1	-1	-1	-1	1	0	20	20	0	-1	-1	2	2	1	2	2	-1	2	-1	2	-1	1	-1	2	-1	-1	-1	-1	-1	-1	-1	-1	-1	-1	3	-1	0	-1
1	-1	-1	-1	-1	-1	-1	0	-1	20	20	0	0	-1	-1	1	2	1	1	-1	1	-1	1	-1	-1	-1	-1	-1	-1	-1	-1	-1	-1	-1	-1	-1	-1	0	0	0	0
1	-1	1	-1	-1	-1	-1	0	1	20	20	-1	0	1	1	2	1	1	2	-1	1	-1	2	-1	1	-1	2	-1	1	-1	2	-1	1	-1	2	-1	1	-1	3	-1	0
1	-1	1	-1	-1	-1	-1	0	1	20	20	-1	-1	1	2	2	1	1	2	2	1	1	2	-1	1	-1	2	-1	1	-1	2	-1	1	-1	2	-1	1	-1	3	-1	-1
1	-1	-1	-1	-1	-1	-1	0	0	20	20	0	0	2	1	1	2	2	1	-1	2	-1	1	-1	2	-1	1	-1	2	-1	1	-1	2	-1	1	-1	2	0	0	0	0
1	1	-1	-1	-1	-1	-1	1	-1	20	20	-1	-1	2	1	1	1	2	2	1	1	2	2	2	1	-1	2	-1	1	-1	2	-1	1	-1	2	-1	1	3	-1	0	-1
1	-1	-1	-1	-1	-1	-1	0	0	20	20	-1	-1	2	2	1	1	-1	2	-1	1	-1	2	-1	1	-1	2	-1	1	-1	2	-1	1	-1	2	-1	1	-1	-1	-1	-1
1	-1	-1	-1	-1	-1	-1	0	0	20	20	-1	-1	1	2	1	1	1	2	2	1	1	1	1	1	1	1	-1	1	-1	-1	-1	-1	-1	-1	-1	-1	-1	-1	-1	-1
1	-1	-1	-1	-1	1	-1	1	0	20	20	0	0	-1	-1	1	1	1	1	2	2	1	1	2	2	1	2	2	1	1	2	2	-1	1	-1	2	-1	1	0	0	0
1	-1	1	-1	-1	-1	-1	0	1	20	20	0	3	1	1	1	1	1	2	-1	1	-1	2	-1	1	-1	2	-1	1	-1	2	-1	1	-1	2	-1	1	0	3	0	-1
1	-1	-1	-1	-1	-1	-1	0	0	10	20	0	2	2	2	2	1	1	2	-1	1	-1	2	-1	-1	-1	-1	-1	-1	-1	-1	-1	-1	-1	-1	-1	-1	0	-1	0	-1
1	-1	-1	-1	-1	-1	-1	0	0	20	40	-1	-1	-1	-1	1	1	2	1	1	2	2	2	2	2	-1	-1	-1	-1	-1	-1	-1	-1	-1	-1	-1	-1	-1	-1	-1	-1
1	-1	-1	-1	-1	-1	-1	0	0	40	20	0	-1	1	1	-1	2	-1	1	-1	2	-1	2	-1	1	-1	1	-1	2	-1	2	-1	1	-1	-1	-1	-1	0	-1	0	-1
1	-1	-1	1	-1	-1	-1	1	-1	20	20	0	-1	1	2	1	1	1	2	-1	1	-1	2	-1	1	-1	2	-1	1	-1	2	-1	1	-1	2	-1	1	1	-1	0	-1
1	-1	1	-1	-1	-1	-1	1	1	40	20	1	-1	2	1	1	1	1	2	2	1	-1	1	-1	2	-1	1	-1	2	-1	2	-1	1	-1	2	-1	1	-1	1	-1	0
1	-1	-1	-1	-1	-1	-1	0	0	20	40	0	0	2	2	1	1	2	1	-1	2	-1	1	-1	-1	-1	-1	-1	-1	-1	-1	-1	-1	-1	-1	-1	-1	0	0	0	0
1	-1	-1	-1	-1	-1	-1	0	0	-1	-1	-1	-1	-1	-1	1	1	1	2	-1	1	-1	2	-1	1	-1	2	-1	1	-1	2	-1	1	-1	2	-1	1	-1	-1	-1	-1
1	1	-1	-1	-1	-1	-1	1	0	20	20	0	0	2	1	1	2	-1	2	-1	1	1	2	-1	1	-1	1	-1	2	-1	-1	-1	-1	-1	-1	-1	-1	1	0	0	0
1	-1	-1	-1	-1	1	-1	1	0	20	20	1	-1	2	2	1	1	2	2	1	1	-1	2	-1	1	-1	2	-1	1	-1	2	-1	1	-1	2	-1	-1	-1	-1	-1	-1
1	-1	-1	-1	-1	-1	-1	0	0	20	20	-1	-1	1	1	2	2	-1	1	-1	2	-1	2	-1	-1	-1	-1	-1	-1	-1	-1	-1	-1	-1	-1	-1	-1	-1	-1	-1	-1
1	-1	1	-1	-1	1	-1	1	1	20	20	1	-1	2	1	2	1	1	2	2	1	1	2	1	1	2	2	1	1	1	2	-1	1	-1	-1	-1	-1	-1	-1	-1	-1
1	-1	1	-1	-1	-1	-1	0	1	20	20	-1	3	1	1	2	1	1	1	-1	1	-1	1	-1	1	-1	-1	-1	-1	-1	-1	-1	-1	-1	-1	-1	-1	-1	3	-1	2
1	-1	-1	-1	-1	-1	-1	0	1	20	20	0	0	-1	-1	1	1	2	1	1	1	1	1	-1	1	-1	1	-1	1	-1	1	-1	1	-1	-1	-1	-1	0	3	0	0
1	-1	1	-1	-1	-1	-1	0	1	10	20	0	0	1	2	1	1	2	1	1	2	1	2	2	2	1	2	2	1	2	1	-1	-1	-1	-1	-1	-1	-1	3	-1	-1
1	-1	-1	-1	-1	-1	-1	0	0	-1	-1	0	0	-1	-1	1	1	2	2	-1	1	-1	1	-1	2	-1	1	-1	2	-1	1	-1	2	-1	1	-1	2	0	1	0	0
1	-1	1	-1	-1	-1	-1	-1	1	20	20	-1	-1	2	1	2	1	2	2	2	1	2	2	2	1	2	2	-1	1	-1	2	-1	1	-1	2	-1	1	-1	3	-1	-1
1	-1	-1	-1	-1	-1	-1	0	0	20	20	-1	-1	2	2	1	2	2	2	-1	2	-1	1	-1	2	-1	2	-1	2	-1	-1	-1	-1	-1	-1	-1	-1	-1	-1	-1	-1
1	-1	-1	-1	-1	-1	-1	0	0	40	10	-1	0	1	1	2	2	2	2	2	2	-1	2	-1	2	-1	-1	-1	-1	-1	-1	-1	-1	-1	-1	-1	-1	-1	0	-1	0
1	-1	-1	-1	-1	-1	-1	-1	-1	-1	-1	-1	-1	1	1	1	2	2	2	2	1	1	2	1	1	-1	2	-1	2	-1	1	-1	2	-1	2	-1	1	-1	-1	-1	-1
1	-1	-1	-1	-1	-1	-1	0	0	20	20	0	0	2	2	1	1	2	2	-1	2	-1	1	-1	2	-1	-1	-1	-1	-1	-1	-1	-1	-1	-1	-1	-1	0	0	0	0
1	-1	-1	-1	-1	-1	1	0	1	20	40	1	-1	2	1	2	2	2	1	1	2	-1	1	-1	2	-1	1	-1	2	-1	1	-1	2	-1	1	-1	2	2	2	-1	-1
1	-1	-1	-1	-1	-1	-1	0	0	20	20	0	0	1	2	1	2	1	2	2	1	-1	1	-1	2	-1	2	-1	1	-1	1	-1	2	-1	2	-1	1	0	0	0	0
1	-1	1	-1	-1	-1	-1	0	1	20	40	0	0	1	1	1	1	1	1	-1	2	-1	1	-1	2	-1	1	-1	2	-1	1	-1	2	-1	1	-1	2	0	1	0	0
1	-1	-1	-1	-1	-1	-1	0	0	20	40	0	0	1	2	1	2	1	2	1	2	2	2	1	2	-1	2	-1	2	-1	2	-1	2	-1	2	-1	2	0	0	0	0
1	1	-1	-1	-1	-1	-1	1	0	20	20	2	0	2	1	1	2	1	1	-1	2	-1	2	-1	2	-1	1	-1	2	-1	1	-1	-1	-1	-1	-1	-1	-1	1	-1	2
1	-1	-1	-1	-1	-1	1	0	1	40	40	0	3	1	2	1	1	1	2	2	1	-1	2	-1	1	-1	2	-1	1	-1	2	-1	1	-1	2	-1	1	-1	3	-1	-1
1	-1	-1	-1	-1	-1	-1	-1	0	20	20	0	0	2	2	1	2	-1	2	-1	-1	-1	-1	-1	-1	-1	-1	-1	-1	-1	-1	-1	-1	-1	-1	-1	-1	0	0	0	0
1	-1	-1	-1	-1	-1	-1	0	0	20	20	0	0	1	1	1	-1	1	2	1	2	-1	2	-1	2	-1	-1	-1	-1	-1	-1	-1	-1	-1	-1	-1	-1	0	0	0	0
1	-1	-1	-1	-1	-1	-1	0	0	40	20	1	1	2	1	2	1	1	1	2	2	1	1	-1	1	-1	1	-1	2	-1	1	-1	2	-1	1	-1	2	-1	1	-1	-1
1	-1	1	-1	-1	-1	-1	0	1	20	40	-1	-1	1	2	1	2	1	1	1	2	-1	2	-1	2	-1	1	-1	1	-1	1	-1	2	-1	1	-1	1	-1	1	-1	-1
2	-1	-1	-1	-1	1	-1	0	-1	20	20	-1	-1	1	1	1	1	2	2	-1	1	-1	2	-1	1	-1	2	-1	1	-1	2	-1	1	-1	2	-1	1	3	-1	-1	-1
2	-1	-1	-1	-1	-1	-1	0	0	10	-1	0	0	1	2	1	1	1	1	1	1	1	1	1	1	1	1	-1	1	-1	1	-1	-1	-1	-1	-1	-1	0	0	0	0
2	-1	1	-1	1	-1	1	0	1	20	20	1	1	1	1	1	2	1	2	2	1	2	1	-1	2	-1	2	-1	1	-1	1	-1	1	-1	2	-1	1	0	2	0	3
2	-1	1	-1	-1	-1	-1	0	1	20	20	-1	0	2	1	2	2	2	2	2	2	1	2	-1	2	-1	2	-1	2	-1	2	-1	2	-1	2	-1	2	-1	1	-1	2
2	-1	-1	-1	-1	-1	-1	-1	-1	20	20	1	0	1	2	1	1	2	1	-1	1	-1	1	-1	2	-1	1	-1	1	-1	1	-1	-1	-1	-1	-1	-1	-1	-1	-1	-1
2	-1	-1	-1	-1	-1	-1	-1	-1	20	20	1	1	2	1	2	2	2	-1	2	-1	1	-1	-1	-1	-1	-1	-1	-1	-1	-1	-1	-1	-1	-1	-1	-1	0	0	0	0
2	-1	-1	-1	-1	-1	-1	0	0	20	10	-1	-1	1	1	2	1	1	2	-1	2	-1	2	-1	1	-1	2	-1	-1	-1	-1	-1	-1	-1	-1	-1	-1	-1	-1	-1	-1
2	1	-1	-1	-1	-1	-1	1	-1	10	40	0	-1	1	2	1	2	1	1	-1	2	2	1	2	2	1	1	2	2	1	1	2	2	1	1	2	-1	1	-1	0	-1
2	-1	-1	-1	-1	-1	-1	0	0	40	20	1	2	2	1	1	1	2	1	1	1	-1	2	-1	1	-1	1	-1	2	-1	-1	-1	-1	-1	-1	-1	-1	-1	-1	-1	-1
2	-1	1	-1	-1	-1	-1	0	1	20	20	-1	0	2	1	2	1	2	2	1	1	-1	2	-1	1	-1	2	-1	1	-1	2	-1	1	-1	2	-1	-1	-1	2	-1	0
2	-1	-1	-1	-1	-1	-1	0	-1	10	40	0	-1	2	2	1	1	1	1	1	2	-1	2	-1	2	-1	1	-1	1	-1	2	-1	2	-1	2	-1	1	3	-1	-1	-1
2	-1	-1	-1	-1	-1	-1	0	0	20	20	0	0	2	1	1	2	-1	2	-1	1	-1	2	-1	1	-1	2	-1	1	-1	2	-1	1	-1	2	-1	1	0	3	0	0
2	-1	-1	-1	-1	-1	-1	0	-1	20	20	0	1	2	2	1	2	-1	-1	-1	-1	-1	-1	-1	-1	-1	-1	-1	-1	-1	-1	-1	-1	-1	-1	-1	-1	0	0	0	0
2	-1	-1	-1	-1	-1	-1	-1	-1	20	20	-1	-1	1	1	-1	1	-1	2	-1	1	-1	2	-1	1	-1	2	-1	1	-1	2	-1	1	-1	2	-1	1	-1	-1	-1	-1
2	-1	-1	-1	-1	-1	-1	0	-1	20	20	0	0	1	2	2	1	1	2	1	1	2	2	1	1	2	2	1	1	2	2	-1	1	-1	2	-1	1	-1	1	-1	0
2	-1	-1	-1	1	-1	-1	0	-1	-1	-1	0	0	-1	-1	1	1	2	2	1	1	1	2	1	1	-1	2	-1	1	-1	2	-1	1	-1	2	-1	1	0	0	0	0
2	-1	-1	-1	-1	-1	-1	0	0	10	20	-1	-1	1	1	1	1	2	1	2	1	-1	2	-1	2	-1	1	-1	2	-1	1	-1	2	-1	1	-1	-1	-1	-1	-1	-1
2	-1	-1	-1	-1	-1	-1	0	0	10	-1	0	0	2	1	1	2	2	2	2	1	2	1	1	2	2	1	2	2	-1	1	-1	2	-1	1	-1	2	0	0	0	0
2	-1	-1	-1	-1	-1	-1	0	0	20	20	-1	-1	1	1	2	2	2	-1	-1	-1	-1	-1	-1	-1	-1	-1	-1	-1	-1	-1	-1	-1	-1	-1	-1	-1	-1	-1	-1	-1
2	1	-1	-1	-1	-1	-1	1	-1	40	20	0	-1	-1	-1	2	1	2	-1	2	2	-1	1	-1	2	-1	2	-1	2	-1	-1	-1	-1	-1	-1	-1	-1	1	-1	0	-1
2	-1	-1	-1	-1	-1	-1	0	0	-1	-1	0	-1	-1	-1	1	-1	1	-1	1	-1	1	-1	2	1	1	2	2	1	1	2	-1	-1	-1	-1	-1	-1	0	-1	0	-1
2	-1	-1	-1	-1	-1	-1	0	-1	20	20	0	0	-1	-1	-1	2	-1	2	-1	2	-1	2	-1	2	-1	2	-1	-1	-1	-1	-1	-1	-1	-1	-1	-1	0	0	0	0
2	-1	-1	-1	-1	-1	-1	-1	-1	20	20	0	0	1	1	2	2	-1	1	-1	2	-1	1	-1	2	-1	1	-1	2	-1	1	-1	2	-1	1	-1	2	0	3	0	0
2	-1	-1	-1	-1	1	-1	1	0	-1	-1	2	2	-1	-1	2	1	1	1	1	2	2	1	-1	2	-1	1	-1	2	-1	2	-1	-1	-1	-1	-1	-1	3	3	-1	-1
2	-1	-1	-1	-1	-1	1	0	1	20	20	0	0	2	1	1	1	2	2	2	1	-1	1	-1	1	-1	2	-1	2	-1	1	-1	2	-1	-1	-1	-1	0	1	0	0
2	-1	1	-1	-1	-1	-1	0	1	20	20	-1	-1	1	2	1	1	2	1	-1	1	-1	1	-1	1	-1	2	-1	2	-1	2	-1	2	-1	2	-1	1	-1	1	-1	-1
2	-1	1	-1	-1	1	-1	0	1	40	20	-1	-1	2	1	2	1	2	2	2	1	2	2	-1	1	-1	2	-1	1	-1	2	-1	1	-1	-1	-1	-1	-1	-1	-1	-1
2	-1	1	-1	-1	-1	-1	0	1	20	20	0	0	2	1	1	1	1	2	2	1	-1	1	-1	2	-1	1	-1	2	-1	1	-1	1	-1	-1	-1	-1	-1	2	-1	1
2	-1	-1	-1	-1	-1	-1	0	0	20	20	0	0	1	2	1	1	2	2	1	1	-1	1	-1	2	-1	1	-1	-1	-1	-1	-1	-1	-1	-1	-1	-1	-1	-1	-1	-1
2	-1	-1	-1	-1	-1	-1	0	0	20	20	0	0	2	1	1	2	2	1	1	2	1	1	2	1	-1	2	-1	2	-1	1	-1	2	-1	1	-1	-1	0	0	0	0
2	-1	-1	-1	-1	-1	-1	0	0	20	20	0	0	2	2	2	1	2	2	-1	1	-1	2	-1	2	-1	-1	-1	-1	-1	-1	-1	-1	-1	-1	-1	-1	0	0	0	0
2	-1	-1	-1	-1	-1	-1	0	0	10	10	-1	-1	1	1	1	2	-1	1	-1	-1	-1	-1	-1	-1	-1	-1	-1	-1	-1	-1	-1	-1	-1	-1	-1	-1	-1	-1	-1	-1
2	1	-1	-1	-1	-1	-1	1	-1	-1	-1	-1	-1	1	2	1	1	1	2	2	1	1	2	-1	1	-1	2	-1	1	-1	2	-1	2	-1	1	-1	2	3	-1	-1	-1
2	-1	-1	-1	-1	-1	-1	-1	-1	20	10	-1	0	2	2	1	2	2	2	1	1	2	1	2	-1	1	-1	-1	-1	-1	-1	-1	-1	-1	-1	-1	-1	-1	0	-1	0
2	-1	-1	-1	-1	-1	-1	0	0	20	10	0	0	1	2	1	2	-1	2	-1	2	-1	2	-1	2	-1	2	-1	2	-1	2	-1	-1	-1	-1	-1	-1	0	0	0	0
2	-1	-1	-1	-1	-1	-1	0	-1	20	20	0	0	2	2	2	2	2	1	-1	2	-1	1	-1	2	-1	1	-1	2	-1	1	-1	2	-1	1	-1	2	0	1	0	0
2	-1	-1	-1	-1	-1	-1	0	0	40	20	0	0	2	2	1	2	2	1	2	1	-1	2	-1	1	-1	2	-1	-1	-1	-1	-1	-1	-1	-1	-1	-1	0	0	0	0
2	-1	1	-1	-1	-1	-1	0	1	10	20	-1	-1	1	1	1	1	2	2	1	1	-1	2	-1	1	-1	2	-1	1	-1	2	-1	1	-1	2	-1	1	-1	2	-1	-1
2	-1	-1	-1	-1	-1	-1	0	0	10	60	0	0	1	2	1	1	1	1	-1	1	-1	1	-1	2	-1	-1	-1	-1	-1	-1	-1	-1	-1	-1	-1	-1	0	0	0	0
2	-1	1	-1	-1	-1	-1	0	1	10	20	-1	0	1	1	2	2	1	1	2	2	1	1	2	2	1	1	2	2	1	1	2	2	1	1	1	2	-1	3	-1	0
2	-1	-1	-1	-1	-1	-1	0	0	20	20	0	0	1	2	1	1	1	1	-1	1	-1	1	-1	1	-1	1	-1	1	-1	1	-1	1	-1	-1	-1	-1	0	0	0	0
2	-1	-1	-1	-1	-1	-1	0	0	20	20	0	0	2	1	2	2	2	2	2	2	2	2	2	2	2	2	-1	2	-1	-1	-1	-1	-1	-1	-1	-1	0	0	0	0
2	-1	-1	-1	-1	-1	-1	0	0	20	20	0	0	2	1	2	1	1	2	-1	2	-1	2	-1	-1	-1	-1	-1	-1	-1	-1	-1	-1	-1	-1	-1	-1	0	0	0	0
2	-1	1	-1	-1	-1	-1	0	1	20	20	0	0	2	2	2	1	1	1	2	1	-1	1	-1	1	-1	1	-1	2	-1	2	-1	2	-1	2	-1	2	0	1	0	0
2	-1	-1	-1	-1	-1	-1	0	0	40	10	0	0	2	2	1	2	1	2	2	1	-1	1	-1	1	-1	1	-1	-1	-1	-1	-1	-1	-1	-1	-1	-1	0	0	0	0
2	-1	1	1	-1	-1	-1	0	1	20	20	0	0	-1	-1	-1	1	-1	2	-1	1	-1	2	-1	2	-1	1	-1	2	-1	1	-1	2	-1	1	-1	2	0	1	0	0
2	-1	-1	-1	-1	-1	-1	0	-1	10	20	-1	0	2	1	1	1	1	2	2	1	2	2	-1	1	-1	2	-1	1	-1	2	-1	1	-1	2	-1	1	-1	3	-1	0
2	-1	-1	-1	-1	-1	-1	-1	-1	20	20	3	3	2	1	1	1	1	2	2	1	2	2	-1	2	-1	1	-1	2	-1	1	-1	2	-1	-1	-1	-1	2	2	0	1
2	-1	1	-1	-1	-1	-1	0	1	20	20	0	0	1	2	2	1	2	2	-1	1	-1	2	-1	1	-1	2	-1	1	-1	2	-1	1	-1	2	-1	1	0	1	-1	0
2	-1	-1	-1	-1	-1	-1	-1	0	20	20	0	0	2	1	2	1	1	1	1	2	2	2	-1	2	-1	1	-1	1	-1	2	-1	1	-1	2	-1	1	0	0	0	0
2	-1	-1	-1	-1	-1	-1	0	0	10	10	0	1	1	2	2	2	2	1	2	2	-1	1	-1	1	-1	-1	-1	-1	-1	-1	-1	-1	-1	-1	-1	-1	0	0	0	0
2	-1	-1	-1	-1	1	-1	1	0	20	20	1	-1	1	1	1	2	2	1	-1	2	-1	1	-1	2	-1	1	-1	2	-1	1	-1	2	-1	1	-1	2	3	-1	0	-1
2	-1	-1	-1	-1	-1	-1	-1	-1	-1	-1	-1	-1	-1	-1	2	2	-1	1	-1	2	-1	1	-1	2	-1	1	-1	2	-1	1	-1	2	-1	1	-1	2	-1	-1	-1	-1
2	-1	-1	-1	1	-1	-1	0	1	20	10	1	-1	1	2	1	2	1	2	-1	2	-1	2	-1	2	-1	2	-1	2	-1	2	-1	2	-1	2	-1	2	1	1	-1	-1
2	-1	-1	-1	-1	-1	-1	0	0	20	40	0	0	-1	-1	1	2	1	1	-1	1	-1	1	-1	2	-1	2	-1	1	-1	1	-1	2	-1	-1	-1	-1	0	0	0	0
2	-1	-1	-1	-1	-1	-1	0	0	10	10	-1	-1	2	2	1	2	2	1	1	1	2	2	-1	-1	-1	-1	-1	-1	-1	-1	-1	-1	-1	-1	-1	-1	-1	-1	-1	-1
2	-1	-1	-1	-1	-1	-1	0	0	40	40	2	0	1	1	1	2	1	2	2	2	1	1	-1	2	-1	2	-1	2	-1	-1	-1	-1	-1	-1	-1	-1	-1	-1	-1	-1
2	-1	1	-1	-1	-1	-1	0	1	-1	-1	-1	-1	-1	-1	1	1	1	2	2	1	1	2	2	1	1	2	2	1	1	2	1	1	2	2	1	1	-1	-1	-1	-1
2	-1	-1	-1	-1	-1	-1	-1	-1	20	20	0	0	2	2	1	1	2	2	2	1	1	2	2	1	-1	2	-1	1	-1	2	-1	1	-1	2	-1	1	0	3	0	0
2	-1	1	-1	-1	-1	-1	0	1	20	20	0	0	1	-1	2	1	1	2	1	2	2	1	1	2	-1	1	-1	1	-1	2	-1	2	-1	-1	-1	-1	-1	-1	-1	-1
2	-1	1	-1	-1	-1	-1	0	1	20	20	0	0	1	1	1	2	2	1	2	2	2	1	-1	2	-1	1	-1	2	-1	1	-1	2	-1	1	-1	2	0	1	0	0
2	-1	-1	1	-1	-1	-1	1	0	20	40	2	2	2	2	1	1	1	1	1	1	2	-1	-1	-1	-1	-1	-1	-1	-1	-1	-1	-1	-1	-1	-1	-1	1	0	0	0
2	-1	-1	-1	-1	-1	1	0	1	20	20	-1	-1	2	2	1	1	2	2	-1	1	-1	2	-1	1	-1	2	-1	1	-1	2	-1	1	-1	2	-1	1	-1	2	-1	0
2	-1	-1	-1	-1	1	-1	1	0	20	20	0	0	-1	-1	1	1	1	2	1	1	-1	-1	-1	-1	-1	-1	-1	-1	-1	-1	-1	-1	-1	-1	-1	-1	1	0	2	0
2	-1	-1	-1	-1	-1	-1	0	0	20	40	0	0	2	2	1	1	1	1	1	1	1	1	1	1	2	1	-1	1	-1	1	-1	-1	-1	-1	-1	-1	-1	0	-1	0
2	-1	-1	-1	-1	-1	-1	-1	-1	20	20	-1	-1	1	2	2	1	1	1	1	2	1	2	-1	2	-1	1	-1	1	-1	2	-1	1	-1	2	-1	1	-1	-1	-1	-1
2	-1	-1	-1	-1	-1	-1	0	0	-1	-1	-1	-1	-1	-1	2	2	-1	2	-1	1	-1	2	-1	-1	-1	-1	-1	-1	-1	-1	-1	-1	-1	-1	-1	-1	-1	-1	-1	-1
2	-1	-1	-1	-1	-1	-1	0	0	20	20	0	0	2	1	1	2	1	1	-1	2	-1	1	-1	2	-1	1	-1	2	-1	1	-1	2	-1	1	-1	2	0	0	0	0
2	-1	-1	-1	-1	-1	-1	-1	-1	20	40	-1	-1	-1	1	2	1	2	2	2	2	2	2	2	2	2	2	-1	1	-1	2	-1	2	-1	2	-1	-1	-1	-1	-1	-1
2	-1	-1	-1	-1	-1	-1	-1	-1	-1	-1	-1	-1	-1	-1	1	1	2	1	2	1	1	1	1	1	-1	1	-1	1	-1	2	-1	1	-1	-1	-1	-1	-1	-1	-1	-1
2	-1	-1	-1	-1	1	1	1	1	-1	-1	-1	-1	2	2	1	1	2	1	2	1	2	1	1	1	2	1	-1	1	-1	1	-1	1	-1	-1	-1	-1	-1	-1	-1	-1
1	-1	-1	-1	-1	-1	1	0	1	20	20	0	1	2	1	1	2	1	1	1	2	2	2	2	1	-1	2	-1	1	-1	2	-1	1	-1	-1	-1	-1	0	3	0	0
1	-1	-1	-1	-1	-1	-1	0	0	40	60	0	0	1	1	1	1	1	1	-1	-1	-1	-1	-1	-1	-1	-1	-1	-1	-1	-1	-1	-1	-1	-1	-1	-1	0	0	0	0
1	-1	-1	-1	-1	-1	-1	0	0	20	60	-1	-1	2	1	2	2	2	2	2	1	2	2	2	1	-1	2	-1	2	-1	2	-1	1	-1	2	-1	-1	-1	-1	-1	-1
1	-1	-1	-1	-1	-1	-1	0	0	20	20	1	0	2	1	1	1	1	2	1	1	1	2	-1	-1	-1	-1	-1	-1	-1	-1	-1	-1	-1	-1	-1	-1	0	0	0	0
1	-1	1	-1	-1	-1	-1	-1	1	40	-1	-1	0	2	1	1	2	2	2	2	2	2	2	1	2	-1	2	-1	2	-1	2	-1	2	-1	2	-1	2	-1	1	-1	0
1	-1	-1	-1	-1	-1	-1	-1	-1	20	20	-1	-1	1	2	1	2	2	1	3	1	-1	1	-1	1	-1	1	-1	1	-1	2	-1	-1	-1	-1	-1	-1	-1	-1	-1	-1
1	-1	-1	-1	-1	-1	-1	0	0	-1	-1	0	0	-1	-1	1	1	1	1	2	2	1	2	2	2	-1	1	-1	1	-1	2	-1	1	-1	2	-1	2	0	0	0	0
1	-1	-1	-1	-1	-1	1	0	1	20	40	-1	0	2	1	2	1	1	2	2	1	-1	1	-1	2	-1	1	-1	2	-1	2	-1	1	-1	2	-1	1	-1	2	-1	0
1	-1	-1	-1	-1	-1	-1	0	-1	20	20	-1	-1	1	1	2	1	2	2	2	1	-1	2	-1	1	-1	2	-1	1	-1	2	-1	1	-1	2	-1	1	-1	-1	-1	-1
1	-1	-1	-1	-1	-1	1	0	1	40	20	-1	0	1	2	2	2	2	1	-1	2	-1	2	-1	1	-1	2	-1	1	-1	2	-1	1	-1	2	-1	1	-1	3	-1	0
1	-1	-1	-1	-1	-1	-1	-1	-1	20	20	2	0	1	2	1	1	2	2	1	1	2	2	-1	1	-1	2	-1	1	-1	2	-1	1	-1	2	-1	1	3	1	0	0
1	-1	-1	-1	-1	-1	-1	0	-1	20	20	-1	-1	2	2	2	2	2	2	2	1	2	2	2	1	-1	2	-1	1	-1	2	-1	2	-1	1	-1	-1	-1	-1	-1	-1
1	-1	-1	-1	-1	-1	-1	0	0	-1	-1	0	0	-1	-1	1	2	2	1	2	2	-1	2	-1	-1	-1	-1	-1	-1	-1	-1	-1	-1	-1	-1	-1	-1	0	0	0	0
1	-1	-1	-1	-1	-1	1	0	1	20	20	0	0	-1	1	1	1	2	2	2	2	1	1	-1	2	-1	1	-1	2	-1	1	-1	2	-1	-1	-1	-1	0	0	-1	0
1	-1	-1	-1	-1	-1	-1	0	0	20	20	0	0	2	2	1	1	-1	1	-1	1	-1	2	-1	1	-1	2	-1	1	-1	-1	-1	-1	-1	-1	-1	-1	0	0	0	0
1	-1	-1	-1	-1	1	-1	1	0	20	20	0	0	2	1	1	1	1	2	1	1	1	1	-1	1	-1	-1	-1	-1	-1	-1	-1	-1	-1	-1	-1	-1	3	-1	0	0
1	-1	1	-1	-1	-1	-1	0	1	20	20	0	0	1	2	1	2	2	1	1	2	2	1	-1	2	-1	1	-1	2	-1	1	-1	2	-1	1	-1	2	0	1	0	0
1	-1	-1	-1	-1	-1	-1	0	0	40	10	-1	-1	2	1	2	1	2	2	2	2	2	1	2	2	-1	1	-1	2	-1	1	-1	2	-1	1	-1	2	-1	-1	-1	-1
1	-1	-1	-1	-1	-1	-1	0	-1	20	40	0	0	2	2	1	2	1	2	-1	1	-1	2	-1	1	-1	2	-1	1	-1	2	-1	1	-1	-1	-1	-1	0	0	0	0
1	-1	1	-1	-1	-1	-1	0	1	20	20	0	2	2	1	2	1	1	2	2	1	1	1	2	2	2	1	-1	2	-1	1	-1	2	-1	1	-1	2	-1	3	-1	0
1	-1	-1	-1	-1	-1	1	0	1	20	20	-1	0	1	2	3	2	2	1	2	2	-1	1	-1	2	-1	1	-1	2	-1	1	-1	2	-1	1	-1	2	-1	1	-1	0
1	-1	1	-1	-1	-1	-1	0	1	-1	-1	-1	-1	-1	-1	1	1	-1	2	-1	1	-1	2	-1	1	-1	2	-1	2	-1	1	-1	2	-1	1	-1	2	-1	1	-1	-1
1	-1	1	-1	-1	-1	-1	-1	1	-1	-1	-1	-1	2	2	1	1	1	1	2	1	1	1	1	1	-1	1	-1	1	-1	2	-1	1	-1	1	-1	1	-1	3	-1	-1
1	-1	1	-1	-1	-1	-1	0	-1	-1	-1	0	-1	-1	-1	1	1	-1	2	-1	1	-1	2	-1	1	-1	2	-1	1	-1	2	-1	1	-1	2	-1	1	-1	-1	-1	-1
1	-1	1	-1	1	-1	-1	0	1	20	20	-1	-1	1	2	1	2	1	1	1	2	-1	1	-1	2	-1	1	-1	2	-1	1	-1	2	-1	3	-1	2	-1	2	3	-1
1	-1	-1	-1	-1	1	-1	1	0	20	20	-1	-1	-1	-1	2	2	2	2	-1	2	-1	2	-1	1	-1	2	-1	2	-1	2	-1	1	-1	2	-1	2	3	0	-1	-1
1	-1	-1	-1	-1	-1	-1	-1	-1	-1	-1	-1	-1	-1	-1	2	2	2	1	2	2	-1	2	-1	-1	-1	-1	-1	-1	-1	-1	-1	-1	-1	-1	-1	-1	-1	-1	-1	-1
1	-1	-1	-1	-1	-1	-1	-1	-1	20	40	-1	-1	2	1	1	1	2	2	1	1	1	2	2	2	-1	1	-1	-1	-1	-1	-1	-1	-1	-1	-1	-1	-1	-1	-1	-1
1	-1	1	-1	-1	-1	1	-1	1	20	20	0	0	-1	-1	2	1	2	2	1	2	1	1	2	2	2	1	-1	1	-1	2	-1	2	-1	1	-1	-1	3	3	0	0
1	1	-1	-1	-1	-1	-1	1	0	-1	20	-1	-1	-1	-1	2	1	1	1	2	1	-1	2	-1	2	-1	-1	-1	-1	-1	-1	-1	-1	-1	-1	-1	-1	1	-1	-1	-1
1	-1	-1	-1	-1	-1	-1	-1	-1	-1	-1	-1	-1	-1	-1	2	2	1	2	2	2	2	2	2	2	2	-1	2	-1	-1	-1	-1	2	-1	-1	-1	-1	-1	-1	-1	-1
1	-1	-1	-1	-1	-1	-1	0	0	10	10	0	0	1	2	1	1	1	1	1	1	1	1	-1	1	-1	1	-1	1	-1	-1	-1	-1	-1	-1	-1	-1	0	0	0	0
1	-1	-1	-1	-1	-1	-1	0	0	20	40	-1	-1	1	1	-1	2	-1	1	-1	2	-1	1	-1	2	-1	1	-1	2	-1	1	-1	2	-1	1	-1	2	-1	-1	-1	-1
1	1	-1	-1	-1	-1	-1	1	0	20	40	0	0	2	2	1	1	-1	1	-1	2	-1	-1	-1	-1	-1	-1	-1	-1	-1	-1	-1	-1	-1	-1	-1	-1	1	0	0	0
1	-1	-1	-1	-1	-1	-1	0	0	-1	-1	0	0	-1	-1	1	1	2	2	-1	2	-1	1	-1	2	-1	2	-1	1	-1	1	-1	2	-1	2	-1	-1	0	0	0	0
1	-1	1	-1	-1	-1	-1	0	1	20	40	0	0	1	1	2	2	2	1	2	2	1	2	2	1	-1	2	-1	1	-1	2	-1	1	-1	2	-1	1	0	1	0	0
1	1	-1	-1	-1	-1	1	1	1	40	20	0	0	1	1	1	1	1	1	1	1	1	1	1	1	-1	1	-1	1	-1	1	-1	1	-1	1	-1	1	1	1	0	0
1	-1	1	-1	-1	-1	-1	0	1	40	20	-1	-1	1	1	2	2	2	1	1	2	-1	1	-1	2	-1	1	-1	2	-1	1	-1	-1	-1	-1	-1	-1	-1	-1	-1	-1
1	-1	-1	-1	-1	-1	-1	0	0	40	60	-1	-1	1	1	1	1	1	1	1	1	2	1	1	1	-1	-1	-1	-1	-1	-1	-1	-1	-1	-1	-1	-1	-1	-1	-1	-1
1	-1	1	-1	-1	-1	-1	0	1	10	10	0	1	1	1	-1	2	-1	1	-1	2	-1	2	-1	1	-1	2	-1	-1	-1	-1	-1	-1	-1	-1	-1	-1	0	3	0	0
1	-1	-1	-1	-1	-1	-1	0	0	20	20	-1	-1	2	2	2	2	1	1	1	2	2	1	1	2	2	1	1	2	-1	1	-1	1	-1	1	-1	1	-1	-1	-1	-1
1	-1	-1	-1	-1	-1	-1	0	0	20	10	-1	-1	-1	1	1	2	1	3	-1	1	-1	2	-1	1	-1	2	-1	1	-1	2	-1	1	-1	2	-1	1	-1	-1	-1	-1
1	-1	-1	-1	-1	-1	1	-1	1	20	20	-1	0	1	1	2	1	2	2	-1	1	-1	2	-1	1	-1	2	-1	1	-1	2	-1	1	-1	2	-1	1	-1	1	-1	0
1	-1	1	-1	-1	-1	-1	0	1	20	20	0	0	1	2	1	1	2	2	-1	2	-1	1	-1	2	-1	1	-1	2	-1	2	-1	1	-1	-1	-1	-1	0	3	0	0
1	-1	-1	-1	-1	-1	-1	0	0	20	20	-1	-1	-1	-1	1	1	1	1	1	1	-1	2	-1	1	-1	-1	-1	-1	-1	-1	-1	-1	-1	-1	-1	-1	-1	-1	-1	-1
1	-1	-1	-1	-1	-1	-1	0	-1	20	20	0	-1	2	1	1	1	2	2	1	1	1	2	2	1	1	2	1	1	1	2	-1	1	-1	2	-1	1	1	-1	0	-1
1	-1	-1	-1	-1	-1	1	-1	1	20	20	0	0	2	2	1	1	1	2	1	2	-1	2	-1	-1	-1	-1	-1	-1	-1	-1	-1	-1	-1	-1	-1	-1	0	1	-1	0
1	-1	-1	-1	-1	-1	-1	1	-1	20	20	-1	-1	2	1	1	1	2	1	2	2	-1	1	-1	2	-1	1	-1	2	-1	1	-1	2	-1	1	-1	2	3	-1	-1	-1
1	-1	1	-1	-1	-1	-1	0	1	20	40	-1	-1	2	1	2	1	-1	2	-1	1	-1	2	-1	1	-1	2	-1	1	-1	2	-1	1	-1	2	-1	-1	-1	-1	-1	-1
1	-1	-1	-1	-1	-1	-1	0	0	20	20	0	0	2	2	2	1	2	1	2	1	-1	2	-1	1	-1	2	-1	1	-1	2	-1	1	-1	2	-1	1	0	0	0	0
1	-1	-1	-1	-1	-1	-1	0	0	-1	-1	-1	-1	-1	-1	1	2	2	2	2	1	1	2	2	-1	-1	-1	-1	-1	-1	-1	-1	-1	-1	-1	-1	-1	-1	-1	-1	-1
1	-1	-1	-1	-1	-1	-1	0	0	20	20	3	-1	1	1	1	1	2	1	1	2	2	1	2	1	1	2	2	2	-1	-1	-1	-1	-1	-1	-1	-1	-1	-1	-1	-1
1	-1	-1	-1	-1	-1	-1	0	-1	20	20	0	-1	2	2	2	2	2	2	2	2	2	2	-1	-1	-1	-1	-1	-1	-1	-1	-1	-1	-1	-1	-1	-1	0	-1	-1	-1
1	-1	1	-1	-1	-1	-1	0	1	20	20	1	0	1	1	1	2	1	1	1	2	-1	1	-1	2	-1	1	-1	2	-1	1	-1	2	-1	1	-1	2	0	3	0	3
1	-1	1	-1	-1	-1	-1	0	1	20	20	0	2	2	1	2	1	2	2	2	1	-1	2	-1	1	-1	2	-1	1	-1	2	-1	1	-1	2	-1	1	0	1	0	0
1	-1	-1	-1	-1	-1	-1	0	0	20	20	0	0	2	1	2	2	1	1	2	1	-1	2	-1	2	-1	1	-1	1	-1	-1	-1	-1	-1	-1	-1	-1	0	0	0	0
1	1	1	-1	-1	-1	-1	1	1	20	20	0	0	1	2	1	2	1	2	2	2	1	2	2	1	1	2	2	1	1	2	2	1	1	2	2	1	1	1	0	0
1	1	-1	-1	-1	1	-1	1	-1	20	40	0	-1	-1	-1	1	2	2	1	1	2	-1	1	-1	2	-1	1	-1	2	-1	1	-1	2	-1	1	-1	2	2	-1	0	-1
1	-1	-1	-1	-1	-1	-1	0	0	20	20	1	1	1	2	2	1	2	2	2	2	1	2	1	1	-1	-1	-1	-1	-1	-1	-1	-1	-1	-1	-1	-1	0	0	0	0
1	-1	-1	-1	-1	-1	-1	0	-1	20	60	2	-1	-1	-1	1	1	1	2	1	1	1	2	1	1	1	2	1	1	1	1	2	2	2	2	2	1	-1	-1	-1	-1
1	-1	-1	-1	-1	-1	-1	-1	-1	20	20	0	0	-1	-1	1	1	1	2	1	1	1	1	2	2	2	2	1	1	2	2	1	1	2	2	1	1	0	3	0	0
1	-1	-1	-1	-1	-1	-1	0	-1	20	20	-1	-1	-1	1	2	2	1	1	2	-1	1	2	2	1	1	-1	2	-1	2	-1	2	-1	1	-1	2	-1	-1	-1	-1	-1
1	-1	-1	-1	-1	-1	-1	0	1	20	40	2	2	-1	-1	2	1	2	2	2	1	-1	2	-1	1	-1	2	-1	1	-1	2	-1	1	-1	2	-1	1	-1	2	-1	-1
1	-1	1	-1	-1	-1	-1	0	1	40	20	0	-1	-1	-1	2	1	1	2	2	1	2	2	-1	1	-1	2	-1	1	-1	2	-1	1	-1	2	-1	1	0	2	0	-1
1	-1	-1	-1	-1	-1	-1	0	0	-1	-1	0	0	2	1	2	2	2	2	2	1	-1	1	-1	2	-1	-1	-1	-1	-1	-1	-1	-1	-1	-1	-1	-1	0	0	0	0
1	-1	-1	-1	-1	-1	-1	-1	-1	20	20	-1	-1	2	1	1	2	2	2	1	2	-1	1	-1	-1	-1	-1	-1	-1	-1	-1	-1	-1	-1	-1	-1	-1	-1	-1	-1	-1
1	1	1	-1	1	-1	-1	1	1	20	20	-1	-1	1	1	1	1	1	2	1	1	-1	2	-1	1	-1	2	-1	1	-1	2	-1	1	-1	2	-1	1	-1	3	-1	-1
1	-1	-1	-1	-1	-1	-1	0	1	20	20	-1	-1	2	-1	1	2	2	2	-1	1	-1	2	-1	3	-1	2	-1	1	-1	3	-1	1	-1	-1	-1	-1	-1	-1	-1	-1
1	-1	-1	-1	-1	-1	-1	0	0	-1	-1	-1	0	-1	-1	1	1	1	1	2	2	-1	1	-1	1	-1	-1	-1	-1	-1	-1	-1	-1	-1	-1	-1	-1	-1	0	-1	0
1	-1	1	-1	-1	-1	-1	0	1	20	20	0	0	1	1	2	1	2	2	2	1	2	2	-1	1	-1	2	-1	1	-1	2	-1	1	-1	2	-1	1	0	2	-1	0
1	-1	-1	-1	-1	-1	-1	0	-1	20	60	0	0	2	2	1	2	1	2	1	-1	1	-1	1	-1	1	-1	1	-1	1	-1	1	-1	-1	-1	-1	-1	0	0	0	0
1	-1	-1	1	-1	-1	-1	-1	-1	-1	40	3	0	2	2	1	2	2	1	1	2	-1	1	-1	-1	-1	1	-1	2	-1	1	-1	2	-1	1	-1	2	0	3	-1	0
1	-1	-1	1	-1	1	-1	1	0	-1	-1	3	-1	2	2	1	1	2	1	1	2	1	1	-1	2	-1	2	-1	1	-1	2	-1	1	-1	2	-1	1	-1	-1	-1	-1
1	-1	-1	-1	-1	-1	-1	0	0	20	20	0	0	1	2	1	1	2	2	1	1	-1	2	-1	2	-1	1	-1	1	-1	1	-1	-1	-1	-1	-1	-1	0	0	0	0
1	-1	-1	-1	-1	-1	-1	0	1	20	20	0	0	2	2	1	1	2	2	2	1	-1	2	-1	1	-1	2	-1	1	-1	2	-1	1	-1	2	-1	1	-1	1	-1	0
1	-1	-1	-1	-1	1	-1	1	0	20	60	0	-1	1	2	1	1	2	1	1	1	1	1	-1	1	-1	1	-1	1	-1	1	-1	1	-1	1	-1	1	0	-1	0	-1
1	-1	-1	-1	-1	-1	-1	0	-1	40	40	-1	-1	2	2	2	2	1	1	2	2	1	1	1	1	-1	2	-1	1	-1	1	-1	-1	-1	-1	-1	-1	-1	-1	-1	-1
1	-1	1	-1	-1	-1	-1	0	1	20	40	0	0	2	1	2	2	1	2	2	1	-1	2	-1	1	-1	1	-1	2	-1	1	-1	2	-1	1	-1	2	0	1	0	0
1	-1	1	-1	-1	-1	-1	0	1	20	20	0	0	1	1	1	1	2	2	1	1	1	2	-1	1	-1	2	-1	1	-1	2	-1	1	-1	2	-1	1	0	2	0	0
1	-1	-1	-1	-1	-1	-1	0	0	40	20	0	0	2	1	2	2	1	1	1	2	2	2	-1	2	-1	2	-1	2	-1	1	-1	-1	-1	-1	-1	-1	-1	-1	-1	0
1	-1	1	-1	-1	-1	-1	0	1	-1	-1	-1	-1	-1	-1	1	2	1	1	2	2	1	1	2	2	1	1	-1	2	-1	1	-1	2	-1	1	-1	2	-1	1	-1	-1
1	-1	-1	-1	-1	-1	-1	0	0	20	20	0	0	-1	-1	2	2	-1	1	-1	1	-1	1	-1	-1	-1	-1	-1	-1	-1	-1	-1	-1	-1	-1	-1	-1	0	0	0	0
1	-1	-1	-1	-1	-1	-1	0	0	20	20	1	2	1	1	2	2	2	2	-1	-1	-1	-1	-1	-1	-1	-1	-1	-1	-1	-1	-1	-1	-1	-1	-1	-1	-1	-1	-1	-1
1	-1	1	-1	-1	-1	-1	0	1	20	20	-1	0	1	2	2	1	2	2	-1	1	-1	2	-1	1	-1	2	-1	1	-1	2	-1	1	-1	2	-1	1	-1	1	-1	0
1	-1	-1	-1	-1	-1	1	0	1	20	20	0	0	2	2	1	1	2	1	2	1	2	2	1	1	-1	2	-1	1	-1	2	-1	1	-1	2	-1	1	0	3	0	0
1	-1	1	-1	-1	-1	-1	0	1	20	20	0	0	2	2	2	1	-1	2	-1	2	-1	1	-1	2	-1	1	-1	-1	-1	-1	-1	-1	-1	-1	-1	-1	0	3	0	0
1	-1	-1	-1	-1	-1	-1	-1	-1	20	20	-1	-1	1	1	1	1	1	1	2	2	1	2	-1	1	-1	1	-1	2	-1	2	-1	1	-1	1	-1	2	0	1	-1	-1
1	-1	-1	-1	1	-1	-1	0	1	20	20	-1	0	1	1	1	2	-1	1	-1	2	-1	1	-1	2	-1	1	-1	2	-1	1	-1	-1	-1	-1	-1	-1	-1	1	-1	0
1	-1	1	-1	-1	-1	-1	0	1	40	40	-1	-1	1	1	2	2	1	1	2	2	2	1	1	1	2	2	2	3	1	1	2	2	1	1	1	2	-1	1	-1	-1
1	-1	1	-1	-1	-1	-1	0	1	-1	-1	0	0	-1	-1	1	1	1	2	2	1	1	2	2	1	-1	2	-1	1	-1	2	-1	1	-1	2	-1	1	0	1	2	0
1	-1	-1	-1	1	-1	-1	0	1	20	20	0	0	1	1	2	1	2	1	-1	2	-1	1	-1	2	-1	2	-1	2	-1	1	-1	2	-1	1	-1	2	0	3	0	0
1	-1	-1	1	-1	-1	-1	1	0	20	20	0	0	1	2	1	1	1	2	2	1	1	-1	1	-1	-1	-1	-1	-1	-1	-1	-1	-1	-1	-1	-1	-1	2	0	0	0
1	-1	-1	-1	-1	1	-1	1	-1	20	20	3	-1	1	2	2	2	1	1	2	2	2	1	-1	2	-1	1	-1	2	-1	1	-1	2	-1	1	-1	2	1	-1	-1	-1
1	-1	-1	-1	-1	-1	-1	0	0	40	20	-1	1	1	2	1	2	2	2	1	2	1	1	1	2	1	1	-1	2	-1	2	-1	-1	-1	-1	-1	-1	-1	-1	-1	-1
1	-1	1	-1	-1	-1	-1	0	1	10	40	0	0	1	1	1	1	1	2	1	1	1	2	-1	2	-1	1	-1	2	-1	2	-1	1	-1	2	-1	1	-1	-1	-1	-1
1	-1	1	-1	-1	-1	-1	0	1	20	20	-1	-1	1	1	1	1	1	2	1	1	2	2	-1	1	-1	2	-1	1	-1	2	-1	1	-1	2	-1	1	-1	1	-1	-1
1	-1	1	-1	-1	-1	-1	0	1	20	20	0	0	1	1	1	1	-1	2	-1	1	-1	2	-1	1	-1	2	-1	1	-1	2	-1	1	-1	2	-1	1	0	3	0	0
1	-1	-1	-1	-1	-1	-1	0	0	20	60	0	0	1	2	-1	1	-1	2	-1	1	-1	1	-1	2	-1	1	-1	1	-1	2	-1	-1	-1	-1	-1	-1	0	0	0	0
1	-1	-1	-1	-1	-1	-1	0	0	20	20	2	0	2	1	1	2	-1	2	-1	-1	-1	-1	-1	-1	-1	-1	-1	-1	-1	-1	-1	-1	-1	-1	-1	-1	0	0	0	0
1	-1	-1	-1	-1	-1	-1	0	0	20	20	0	0	-1	-1	2	2	2	2	2	2	2	1	-1	2	-1	2	-1	-1	-1	-1	-1	-1	-1	-1	-1	-1	0	0	0	0
1	-1	-1	-1	-1	-1	-1	-1	-1	40	20	1	1	2	2	2	2	1	2	2	1	-1	2	-1	2	-1	2	-1	1	-1	1	-1	2	-1	1	-1	1	-1	-1	3	-1
1	-1	-1	-1	-1	-1	1	0	1	10	20	-1	-1	1	1	2	1	-1	2	-1	1	-1	1	-1	2	-1	1	-1	2	-1	1	-1	-1	-1	-1	-1	-1	-1	2	-1	-1
1	-1	-1	-1	-1	-1	-1	0	0	20	10	-1	-1	-1	-1	1	1	1	2	-1	1	-1	1	-1	1	-1	2	-1	-1	-1	-1	-1	-1	-1	-1	-1	-1	-1	-1	-1	-1
1	-1	1	-1	-1	-1	1	0	1	40	20	0	0	2	2	1	2	2	1	2	2	1	1	2	2	-1	1	-1	2	-1	1	-1	2	-1	3	-1	2	-1	1	3	-1
1	-1	-1	-1	-1	-1	-1	0	0	20	20	-1	-1	1	1	2	1	2	2	2	2	2	1	1	-1	-1	-1	-1	-1	-1	-1	-1	-1	-1	-1	-1	-1	-1	-1	-1	-1
1	-1	-1	-1	-1	-1	-1	0	0	10	20	-1	-1	2	2	1	1	-1	1	-1	1	-1	1	-1	2	-1	2	-1	-1	-1	-1	-1	-1	-1	-1	-1	-1	-1	-1	-1	-1
1	-1	-1	-1	-1	-1	-1	0	0	20	20	-1	-1	2	2	2	2	2	2	-1	-1	-1	-1	-1	-1	-1	-1	-1	-1	-1	-1	-1	-1	-1	-1	-1	-1	-1	-1	-1	-1
1	-1	-1	-1	-1	-1	-1	0	0	20	40	0	0	-1	-1	1	1	1	1	1	1	-1	1	-1	1	-1	1	-1	-1	-1	-1	-1	-1	-1	-1	-1	-1	-1	-1	-1	-1
1	-1	-1	-1	-1	-1	-1	0	0	20	60	2	-1	2	1	2	1	1	2	1	2	2	2	2	1	1	2	1	2	1	1	2	-1	2	-1	2	-1	-1	-1	-1	-1
1	-1	-1	-1	-1	-1	-1	0	0	20	40	0	2	1	1	1	1	1	1	1	3	1	1	1	1	1	1	1	-1	1	-1	-1	-1	-1	-1	-1	-1	0	0	0	0
1	-1	-1	-1	-1	-1	-1	0	0	20	20	0	0	1	2	1	1	1	2	2	1	1	2	1	1	2	2	1	1	-1	2	-1	1	-1	2	-1	1	0	0	0	0
1	-1	-1	-1	-1	-1	-1	0	-1	40	10	3	-1	1	1	1	1	1	1	2	2	1	1	1	1	2	2	1	1	2	2	1	1	2	2	1	1	0	-1	0	-1
1	1	1	-1	-1	-1	-1	1	1	20	40	0	0	1	2	1	1	2	2	1	1	2	2	1	1	2	2	-1	1	-1	2	-1	1	-1	2	-1	1	-1	-1	-1	-1
1	-1	1	-1	-1	-1	-1	0	1	20	20	0	0	1	1	2	1	2	2	2	1	1	2	2	1	-1	2	-1	1	-1	2	-1	1	-1	2	-1	1	-1	2	-1	0
1	-1	-1	-1	-1	-1	1	0	1	20	20	-1	-1	1	2	1	2	1	2	2	2	-1	2	-1	2	-1	1	-1	2	-1	1	-1	1	-1	2	-1	2	-1	1	-1	-1
1	-1	-1	-1	-1	-1	-1	0	0	20	20	-1	-1	-1	-1	1	1	2	2	1	1	2	2	1	1	-1	2	-1	1	-1	3	-1	2	-1	1	-1	2	-1	1	-1	-1
1	-1	-1	-1	-1	-1	-1	0	0	40	20	0	-1	-1	-1	1	2	2	2	-1	1	-1	-1	-1	-1	-1	-1	-1	-1	-1	-1	-1	-1	-1	-1	-1	-1	0	-1	0	-1
1	-1	-1	-1	-1	-1	-1	0	0	20	40	-1	-1	1	2	1	1	1	1	1	1	1	1	1	1	1	1	-1	1	-1	1	-1	-1	-1	-1	-1	-1	-1	-1	-1	-1
1	-1	-1	-1	-1	-1	-1	-1	-1	20	20	-1	-1	2	2	2	2	1	1	1	2	2	1	-1	2	-1	1	-1	2	-1	1	-1	2	-1	1	-1	2	-1	3	-1	-1
1	-1	-1	-1	-1	-1	-1	0	1	40	20	-1	0	1	1	2	2	2	2	-1	2	-1	1	-1	1	-1	2	-1	1	-1	2	-1	1	-1	2	-1	1	-1	1	-1	0
1	-1	-1	-1	-1	-1	-1	0	-1	20	20	0	0	1	1	2	2	2	2	2	1	2	2	1	1	-1	-1	-1	-1	-1	-1	-1	-1	-1	-1	-1	-1	0	3	0	0
1	-1	-1	-1	-1	-1	-1	0	0	20	20	0	0	-1	-1	1	1	1	2	1	2	2	1	-1	2	-1	2	-1	-1	-1	-1	-1	-1	-1	-1	-1	-1	0	0	0	0
1	-1	-1	-1	-1	-1	-1	-1	-1	20	20	-1	1	2	1	2	2	2	1	2	1	2	2	2	2	2	2	2	2	2	2	2	2	2	2	2	2	-1	-1	-1	1
1	-1	1	-1	-1	-1	-1	0	1	20	20	0	0	2	1	1	1	2	2	2	1	2	2	2	1	-1	2	-1	1	-1	2	-1	1	-1	2	-1	1	0	3	0	0
1	-1	-1	1	-1	-1	-1	1	0	20	40	0	0	2	2	1	2	1	1	1	1	-1	2	-1	-1	-1	-1	-1	-1	-1	-1	-1	-1	-1	-1	-1	-1	0	0	0	0
1	-1	-1	-1	-1	-1	1	0	1	20	20	0	0	1	1	-1	1	-1	2	-1	1	-1	2	-1	1	-1	2	-1	1	-1	2	-1	1	-1	2	-1	1	0	3	0	0
1	-1	-1	-1	-1	-1	-1	-1	-1	20	60	-1	0	2	2	1	1	2	2	1	-1	1	-1	1	-1	2	-1	2	-1	2	-1	-1	-1	-1	-1	-1	-1	3	3	0	0
1	-1	-1	-1	-1	-1	1	0	1	20	20	-1	-1	2	2	1	2	2	2	1	2	-1	-1	-1	-1	-1	-1	-1	-1	-1	-1	-1	-1	-1	-1	-1	-1	-1	1	-1	1
1	-1	1	-1	-1	-1	-1	0	1	20	20	0	0	2	2	1	2	1	2	2	2	-1	2	-1	1	-1	-1	-1	-1	-1	-1	-1	-1	-1	-1	-1	-1	3	3	0	0
1	1	-1	-1	-1	-1	-1	1	0	20	20	-1	-1	2	2	1	2	2	1	-1	2	-1	2	-1	1	-1	2	-1	-1	-1	-1	-1	-1	-1	-1	-1	-1	-1	-1	-1	-1
1	-1	-1	1	-1	-1	-1	-1	0	20	40	-1	-1	1	2	1	-1	1	-1	2	-1	1	-1	1	-1	1	-1	2	-1	-1	-1	-1	-1	-1	-1	-1	-1	-1	-1	3	-1
1	-1	-1	-1	-1	-1	-1	0	0	20	20	0	1	2	2	2	2	2	2	-1	2	-1	2	-1	2	-1	1	-1	2	-1	2	-1	2	-1	2	-1	2	0	0	0	0
1	-1	-1	-1	-1	-1	-1	0	0	10	20	-1	-1	1	2	1	2	1	1	1	2	2	1	2	2	-1	1	-1	2	-1	1	-1	2	-1	2	-1	1	-1	-1	-1	-1
1	-1	-1	-1	-1	-1	-1	0	0	20	10	0	0	-1	-1	1	2	1	1	2	2	1	1	-1	2	-1	1	-1	2	-1	1	-1	2	-1	1	-1	2	0	0	0	0
1	-1	-1	-1	-1	-1	-1	0	0	20	20	-1	-1	1	1	1	1	1	1	1	-1	-1	-1	-1	-1	-1	-1	-1	-1	-1	-1	-1	-1	-1	-1	-1	-1	-1	-1	-1	-1
1	-1	-1	-1	-1	-1	-1	0	0	20	20	-1	-1	1	2	1	1	1	1	-1	1	-1	1	-1	2	-1	-1	-1	-1	-1	-1	-1	-1	-1	-1	-1	-1	-1	-1	-1	-1
1	-1	-1	-1	-1	-1	-1	0	-1	-1	-1	-1	-1	1	2	2	1	2	2	2	1	2	2	-1	1	-1	2	-1	1	-1	2	-1	1	-1	2	-1	1	-1	-1	-1	-1
1	-1	-1	-1	-1	-1	-1	0	0	20	20	1	0	2	2	2	1	2	2	2	1	2	1	2	1	2	2	-1	1	-1	-1	-1	-1	-1	-1	-1	-1	0	0	0	0
1	-1	1	-1	-1	-1	-1	0	1	-1	-1	0	0	-1	-1	1	1	2	2	-1	1	-1	2	-1	1	-1	2	-1	1	-1	1	-1	2	-1	1	-1	-1	0	3	0	0
1	-1	1	-1	-1	-1	-1	0	1	10	20	-1	0	1	1	2	1	2	2	2	1	2	2	-1	1	-1	2	-1	1	-1	2	-1	1	-1	2	-1	1	-1	3	-1	0
1	-1	-1	-1	1	-1	-1	0	1	40	20	-1	-1	1	2	1	1	1	1	1	1	1	1	1	1	1	1	1	1	-1	1	-1	1	-1	1	-1	1	-1	2	-1	-1
1	-1	1	-1	-1	-1	-1	0	0	20	20	-1	-1	-1	-1	2	2	2	2	2	2	1	-1	-1	-1	-1	-1	-1	-1	-1	-1	-1	-1	-1	-1	-1	-1	-1	-1	-1	-1
1	-1	-1	-1	-1	-1	-1	0	0	10	20	-1	-1	2	1	1	1	1	1	1	-1	-1	-1	-1	-1	-1	-1	-1	-1	-1	-1	-1	-1	-1	-1	-1	-1	-1	-1	-1	-1
1	-1	-1	-1	-1	-1	-1	0	0	20	20	-1	-1	1	2	1	1	1	2	1	1	-1	-1	-1	-1	-1	-1	-1	-1	-1	-1	-1	2	-1	-1	-1	-1	-1	-1	-1	-1
1	-1	1	-1	-1	-1	-1	0	1	20	40	0	0	2	1	1	1	2	2	2	2	2	2	1	2	2	1	-1	2	-1	1	-1	-1	-1	-1	-1	-1	-1	2	-1	1
1	-1	1	-1	-1	-1	-1	0	1	20	20	0	0	2	1	2	1	1	2	-1	1	-1	2	-1	1	-1	2	-1	1	-1	2	-1	1	-1	2	-1	1	-1	3	-1	0
1	-1	1	-1	-1	-1	-1	-1	1	20	20	1	0	1	2	1	2	2	2	2	2	-1	2	-1	2	-1	2	-1	2	-1	2	-1	2	-1	2	-1	2	0	1	0	0
1	-1	-1	-1	-1	-1	-1	0	0	20	20	0	0	2	2	1	1	1	1	2	2	1	2	1	1	2	1	2	-1	1	-1	1	-1	-1	-1	-1	-1	0	0	0	0
1	1	-1	-1	-1	-1	-1	1	0	20	20	-1	-1	1	2	1	1	2	1	1	1	2	1	-1	-1	-1	-1	-1	-1	-1	-1	-1	-1	-1	-1	-1	-1	-1	-1	-1	-1
1	-1	-1	-1	-1	1	1	1	1	20	20	0	3	2	2	1	1	2	2	2	2	1	1	-1	1	-1	2	-1	2	-1	1	-1	2	-1	2	-1	-1	0	0	0	0
1	-1	-1	-1	-1	-1	-1	-1	-1	20	20	-1	-1	1	2	1	1	2	2	1	-1	2	-1	2	-1	1	-1	-1	-1	-1	-1	-1	-1	-1	-1	-1	-1	-1	-1	0	0
1	-1	-1	-1	-1	-1	-1	0	0	20	20	-1	-1	-1	-1	2	2	2	2	-1	2	-1	2	-1	2	-1	2	-1	2	-1	-1	-1	-1	-1	-1	-1	-1	-1	2	-1	-1
1	-1	-1	1	1	-1	-1	1	1	-1	-1	0	0	1	2	1	2	2	1	2	1	1	2	1	2	2	1	1	2	2	1	1	2	1	1	2	2	-1	-1	-1	-1
1	-1	-1	-1	-1	-1	-1	0	0	20	20	-1	-1	2	2	1	1	1	1	2	1	2	2	-1	2	-1	1	-1	1	-1	2	-1	-1	-1	-1	-1	-1	-1	-1	-1	-1
1	-1	1	-1	-1	-1	-1	0	1	20	20	-1	0	1	1	2	1	1	2	2	1	2	2	1	1	2	2	-1	2	-1	2	-1	2	-1	2	-1	2	-1	3	-1	2
1	-1	-1	-1	-1	1	-1	1	1	20	20	-1	-1	-1	-1	2	2	1	2	2	2	-1	2	-1	2	-1	2	-1	2	-1	2	-1	2	-1	2	-1	2	-1	-1	-1	-1
1	-1	-1	-1	-1	-1	-1	0	0	10	40	-1	-1	1	2	1	1	1	1	1	1	1	1	1	1	1	1	1	-1	1	-1	1	-1	-1	-1	-1	-1	-1	-1	-1	-1
1	-1	-1	-1	1	-1	-1	0	1	20	20	-1	-1	2	1	2	1	2	1	2	1	-1	1	-1	2	-1	2	-1	1	-1	1	-1	-1	-1	-1	-1	-1	-1	1	-1	-1
1	-1	-1	-1	-1	-1	-1	0	0	20	20	0	0	2	2	1	2	1	2	-1	1	-1	2	-1	2	-1	1	-1	2	-1	1	-1	1	-1	1	-1	-1	0	0	0	0
1	-1	-1	-1	-1	-1	-1	0	0	20	20	1	-1	1	2	1	1	-1	1	-1	2	-1	1	-1	2	-1	-1	-1	-1	-1	-1	-1	-1	-1	-1	-1	-1	-1	-1	-1	-1
1	-1	-1	-1	-1	-1	1	0	1	20	20	1	-1	2	2	1	1	1	1	2	2	1	1	1	1	2	2	1	2	-1	2	-1	2	-1	1	-1	2	-1	-1	-1	-1
1	-1	-1	-1	-1	-1	-1	0	0	40	20	-1	0	-1	-1	1	2	1	2	-1	2	-1	2	-1	2	-1	2	-1	2	-1	2	-1	2	-1	2	-1	2	-1	1	-1	0
1	-1	1	-1	-1	-1	-1	0	1	20	20	2	2	2	2	2	1	2	1	1	1	-1	2	-1	2	-1	1	-1	-1	-1	-1	-1	-1	-1	-1	-1	-1	0	3	0	0
1	-1	1	-1	-1	1	-1	0	1	20	20	-1	-1	1	2	1	2	1	1	2	1	1	2	1	2	2	2	1	1	-1	-1	-1	-1	-1	-1	-1	-1	1	3	-1	-1
1	-1	-1	-1	-1	-1	-1	0	0	40	20	-1	-1	2	1	2	2	-1	2	-1	2	-1	-1	-1	-1	-1	-1	-1	-1	-1	-1	-1	-1	-1	-1	-1	-1	-1	-1	-1	-1
1	-1	-1	-1	-1	-1	-1	1	1	20	20	-1	-1	-1	1	2	2	2	1	2	2	2	1	1	2	-1	1	-1	2	-1	1	-1	2	-1	1	-1	2	0	3	-1	-1
1	-1	1	-1	-1	-1	-1	0	1	20	10	0	0	1	1	1	2	2	1	1	2	-1	1	-1	2	-1	1	-1	2	-1	1	-1	2	-1	1	-1	2	-1	1	-1	0
1	-1	-1	-1	-1	1	1	1	1	20	20	-1	-1	1	2	1	2	1	1	-1	2	-1	1	-1	3	-1	2	-1	2	-1	1	-1	2	-1	-1	-1	-1	3	3	-1	-1
1	-1	-1	-1	-1	-1	-1	0	0	20	20	-1	-1	2	1	1	1	2	1	-1	1	-1	2	-1	1	-1	1	-1	1	-1	1	-1	2	-1	1	-1	1	-1	-1	-1	-1
1	-1	-1	-1	-1	-1	-1	0	0	20	20	-1	-1	1	1	2	1	2	2	-1	1	-1	2	-1	1	-1	2	-1	1	-1	2	-1	1	-1	2	-1	1	-1	-1	-1	-1
1	-1	1	-1	-1	-1	-1	0	1	20	20	0	0	1	1	1	2	1	1	-1	2	-1	1	-1	2	-1	1	-1	2	-1	1	-1	2	-1	1	-1	2	0	1	0	0
1	-1	1	-1	-1	-1	-1	0	1	20	40	0	0	2	1	1	2	2	1	-1	1	-1	1	-1	1	-1	1	-1	1	-1	1	-1	1	-1	1	-1	-1	0	2	0	0
1	-1	-1	-1	-1	-1	-1	0	0	10	20	0	0	1	1	1	2	1	1	-1	2	-1	2	-1	1	-1	-1	-1	-1	-1	-1	-1	-1	-1	-1	-1	-1	-1	-1	-1	-1
1	-1	-1	-1	1	-1	-1	1	1	40	20	3	0	-1	-1	1	1	2	2	1	1	2	2	2	1	-1	2	-1	1	-1	-1	-1	-1	-1	-1	-1	-1	3	1	3	0
1	-1	-1	-1	1	-1	-1	0	1	20	20	0	2	2	2	1	2	2	1	-1	1	-1	1	-1	1	-1	1	-1	-1	-1	-1	-1	-1	-1	-1	-1	-1	0	0	0	0
1	-1	-1	-1	-1	-1	1	-1	1	20	40	-1	-1	2	1	1	1	1	1	1	2	1	1	2	1	1	1	1	1	1	2	1	1	2	-1	1	-1	-1	2	3	-1
1	-1	1	-1	-1	-1	-1	0	1	40	40	-1	-1	1	2	2	1	2	2	-1	1	-1	2	-1	1	-1	2	-1	1	-1	2	-1	-1	-1	-1	-1	-1	-1	2	-1	-1
1	-1	-1	-1	-1	-1	-1	0	0	20	20	3	-1	1	1	1	1	2	2	2	2	-1	1	-1	2	-1	-1	-1	-1	-1	-1	-1	-1	-1	-1	-1	-1	0	-1	0	-1
1	-1	1	-1	-1	-1	-1	0	1	20	40	-1	-1	-1	-1	1	1	1	2	-1	1	-1	2	-1	1	-1	2	-1	1	-1	2	-1	1	-1	2	-1	1	-1	-1	-1	-1
1	-1	-1	-1	-1	-1	-1	0	0	20	20	0	0	1	1	2	1	1	2	-1	1	-1	1	-1	-1	-1	-1	-1	-1	-1	-1	-1	-1	-1	-1	-1	-1	0	0	-1	-1
1	-1	-1	-1	-1	-1	-1	0	0	20	20	-1	-1	1	2	1	1	-1	1	-1	1	-1	1	-1	1	-1	1	-1	1	-1	-1	-1	-1	-1	-1	-1	-1	-1	-1	-1	-1
1	-1	-1	-1	-1	-1	-1	0	0	40	20	0	0	2	-1	1	1	1	1	1	1	1	1	1	1	1	1	-1	1	-1	1	-1	1	-1	2	-1	-1	0	0	0	0
1	-1	-1	-1	-1	-1	-1	-1	-1	-1	-1	-1	-1	-1	-1	1	2	-1	1	-1	2	-1	1	-1	2	-1	1	-1	2	-1	1	-1	2	-1	2	-1	1	-1	-1	-1	-1
1	-1	-1	-1	-1	-1	-1	0	-1	20	20	-1	-1	1	2	1	1	1	1	2	2	2	2	1	1	-1	1	-1	2	-1	-1	-1	-1	-1	-1	-1	-1	-1	-1	-1	-1
1	-1	-1	-1	-1	-1	-1	0	1	20	20	0	0	1	1	1	1	1	2	1	1	-1	2	-1	1	-1	2	-1	1	-1	2	-1	1	-1	2	-1	1	0	3	0	0
1	-1	1	-1	-1	-1	-1	-1	1	10	20	-1	-1	1	2	1	2	-1	2	-1	1	-1	2	-1	1	-1	2	-1	1	-1	2	-1	1	-1	-1	-1	-1	-1	1	-1	-1
1	-1	-1	-1	-1	-1	1	0	1	-1	-1	-1	-1	-1	-1	1	2	1	1	1	2	1	1	-1	2	-1	2	-1	1	-1	2	-1	1	-1	2	-1	1	-1	3	-1	-1
1	-1	-1	-1	-1	-1	-1	0	0	20	20	0	0	2	2	1	2	2	1	1	2	2	1	1	2	-1	1	-1	2	-1	2	-1	-1	-1	-1	-1	-1	0	0	0	0
1	-1	-1	-1	-1	-1	-1	-1	-1	20	20	-1	-1	1	2	1	1	1	1	-1	1	-1	1	-1	2	-1	-1	-1	-1	-1	-1	-1	-1	-1	-1	-1	-1	-1	-1	-1	-1
1	-1	-1	-1	-1	1	1	1	1	20	20	0	0	-1	-1	2	1	2	2	1	2	-1	1	-1	-1	-1	-1	-1	-1	-1	-1	-1	-1	-1	-1	-1	-1	0	1	0	0
1	-1	1	-1	-1	-1	-1	0	1	20	20	0	0	-1	-1	1	1	1	2	1	1	-1	2	-1	1	-1	2	-1	1	-1	2	-1	1	-1	2	-1	1	-1	-1	-1	-1
1	1	1	-1	-1	-1	-1	1	1	20	20	-1	-1	-1	-1	1	1	-1	2	-1	1	-1	2	-1	1	-1	2	-1	1	-1	2	-1	1	-1	2	-1	1	2	3	-1	-1
1	-1	-1	-1	-1	-1	-1	0	0	20	40	0	0	1	2	1	2	2	2	-1	-1	-1	-1	-1	-1	-1	-1	-1	-1	-1	-1	-1	-1	-1	-1	-1	-1	0	0	0	0
1	-1	1	-1	-1	-1	-1	0	1	20	20	0	0	2	1	2	1	2	2	-1	1	-1	1	-1	2	-1	2	-1	-1	-1	-1	-1	-1	-1	-1	-1	-1	-1	2	-1	0
1	-1	-1	-1	-1	-1	-1	0	0	40	40	0	0	2	2	1	1	1	1	-1	-1	-1	-1	-1	-1	-1	-1	-1	-1	-1	-1	-1	2	-1	-1	-1	-1	-1	-1	-1	-1
1	-1	1	-1	-1	-1	-1	0	1	20	20	-1	-1	2	2	2	1	2	2	-1	2	-1	1	-1	2	-1	2	-1	1	-1	2	-1	1	-1	-1	-1	-1	-1	3	-1	-1
1	-1	-1	-1	-1	-1	-1	0	0	20	20	0	2	1	1	2	2	2	2	2	-1	-1	-1	-1	-1	-1	-1	-1	-1	-1	-1	-1	-1	-1	-1	-1	-1	0	0	0	0
1	-1	-1	-1	-1	-1	-1	0	0	20	20	-1	-1	1	2	1	1	1	2	-1	2	-1	1	-1	2	-1	2	-1	2	-1	-1	-1	-1	-1	-1	-1	-1	-1	-1	-1	-1
1	-1	-1	-1	-1	-1	-1	0	0	20	40	-1	-1	-1	-1	1	1	1	1	-1	1	-1	2	-1	-1	-1	-1	-1	2	-1	-1	-1	-1	-1	-1	-1	-1	-1	-1	-1	-1
1	-1	1	-1	-1	-1	-1	0	0	20	40	3	1	2	2	1	1	2	2	1	1	-1	2	-1	1	-1	2	-1	1	-1	2	-1	1	-1	2	-1	1	-1	-1	-1	0
1	-1	1	-1	-1	-1	-1	0	1	40	20	0	0	1	1	2	2	1	1	1	2	1	-1	2	-1	1	-1	2	-1	1	-1	2	-1	1	-1	2	-1	0	2	0	0
1	-1	-1	-1	-1	-1	-1	0	-1	20	20	-1	-1	-1	-1	1	2	1	1	1	1	2	2	1	1	2	2	1	1	-1	1	-1	2	-1	-1	-1	-1	-1	-1	-1	-1
1	-1	1	-1	-1	-1	-1	-1	1	-1	-1	-1	-1	-1	-1	1	1	-1	2	-1	1	-1	2	-1	2	-1	2	-1	1	-1	2	-1	-1	-1	-1	-1	-1	-1	-1	-1	3
1	-1	1	-1	-1	-1	-1	-1	1	-1	-1	0	2	-1	-1	2	1	2	2	1	1	-1	2	-1	1	-1	2	-1	1	-1	2	-1	1	-1	2	-1	1	0	1	0	0
1	-1	-1	-1	-1	-1	-1	0	0	20	20	-1	-1	2	2	1	1	1	2	-1	2	-1	1	-1	1	-1	1	-1	-1	-1	-1	-1	-1	-1	-1	-1	-1	-1	-1	-1	-1
1	1	-1	-1	-1	-1	-1	1	0	20	10	-1	-1	2	1	1	1	2	1	1	2	-1	2	-1	-1	-1	-1	-1	-1	-1	-1	-1	-1	-1	-1	-1	-1	-1	-1	-1	-1
1	-1	1	-1	-1	-1	-1	0	1	20	20	0	-1	-1	-1	1	1	1	2	2	1	1	2	-1	1	-1	2	-1	1	-1	2	-1	1	-1	2	-1	1	0	-1	0	-1
1	-1	-1	-1	-1	-1	-1	0	0	20	20	-1	-1	-1	-1	1	2	2	1	2	-1	1	-1	1	-1	2	-1	1	-1	2	-1	1	-1	-1	-1	-1	-1	-1	-1	-1	-1
1	-1	1	-1	-1	-1	-1	0	1	20	20	-1	0	2	2	1	1	2	2	2	1	1	2	-1	1	-1	2	-1	1	-1	2	-1	1	-1	2	-1	1	-1	1	-1	0
1	1	-1	-1	-1	-1	-1	1	-1	20	20	-1	-1	1	2	1	2	1	1	2	2	1	1	1	2	2	1	-1	2	-1	1	-1	2	-1	1	-1	2	1	-1	-1	-1
1	-1	-1	-1	-1	-1	-1	0	0	20	20	0	-1	1	1	1	1	2	2	2	1	-1	2	-1	1	-1	2	-1	1	-1	2	-1	1	-1	2	-1	-1	0	-1	0	-1
1	-1	-1	-1	-1	-1	-1	0	0	20	20	0	0	2	2	2	1	1	2	1	2	-1	-1	-1	-1	-1	-1	-1	-1	-1	-1	-1	-1	-1	-1	-1	-1	0	0	0	0
1	-1	1	-1	-1	-1	-1	0	1	20	20	0	1	2	1	2	1	1	1	2	2	1	2	2	1	1	1	-1	2	-1	1	-1	-1	-1	-1	-1	-1	0	1	0	0
1	-1	-1	-1	-1	-1	1	0	0	-1	-1	0	0	-1	-1	1	2	1	2	-1	1	-1	1	-1	-1	-1	-1	-1	-1	-1	-1	-1	-1	-1	-1	-1	-1	0	0	0	0
1	-1	-1	-1	-1	-1	-1	0	0	40	20	-1	-1	1	1	1	2	2	2	2	1	2	1	-1	-1	-1	-1	-1	-1	-1	-1	-1	-1	-1	-1	-1	-1	-1	-1	-1	-1
1	-1	1	-1	-1	-1	-1	0	1	20	20	-1	-1	1	1	1	2	2	1	1	2	2	1	-1	2	-1	1	-1	2	-1	1	-1	2	-1	1	-1	2	-1	2	-1	-1
1	-1	1	-1	-1	-1	1	-1	1	20	20	0	0	1	2	1	1	1	2	2	1	2	2	2	1	2	2	2	1	-1	2	-1	1	-1	2	-1	1	0	1	-1	0
1	-1	1	-1	1	-1	-1	0	1	20	20	0	1	1	1	1	2	1	1	1	2	-1	1	-1	2	-1	1	-1	-1	-1	-1	-1	-1	-1	-1	-1	-1	0	1	0	3
1	-1	1	-1	-1	-1	-1	0	1	40	20	-1	0	1	1	1	2	1	1	2	2	-1	1	-1	2	-1	1	-1	2	-1	1	-1	2	-1	1	-1	2	-1	3	-1	0
1	-1	1	-1	-1	-1	-1	-1	1	20	20	-1	-1	1	2	2	1	1	1	2	1	1	2	-1	-1	-1	-1	-1	-1	-1	-1	-1	-1	-1	-1	-1	-1	-1	-1	-1	-1
1	-1	-1	-1	-1	-1	-1	-1	0	20	20	2	0	2	1	2	1	2	2	1	2	-1	2	-1	2	-1	1	-1	2	-1	1	-1	2	-1	1	-1	1	-1	-1	-1	-1
1	-1	-1	-1	-1	-1	-1	-1	0	20	20	-1	-1	-1	-1	1	1	1	1	1	1	2	1	2	2	1	1	1	1	1	1	1	1	2	2	2	2	-1	2	-1	1
1	-1	1	-1	-1	-1	-1	0	1	20	20	-1	-1	1	1	2	1	1	2	2	1	1	1	-1	2	-1	1	-1	1	-1	1	-1	2	-1	-1	-1	-1	-1	1	-1	-1
1	-1	-1	-1	-1	-1	-1	1	-1	20	20	0	-1	2	1	1	1	2	2	1	1	-1	2	-1	1	-1	2	-1	1	-1	2	-1	1	-1	-1	-1	2	3	-1	2	-1
1	-1	1	-1	-1	-1	-1	0	1	20	20	-1	-1	1	1	2	1	2	2	2	1	1	2	2	1	1	2	2	1	1	2	2	1	1	2	2	1	-1	-1	-1	-1
1	-1	1	1	-1	1	-1	1	1	20	10	0	0	-1	-1	1	2	1	2	-1	2	-1	2	-1	2	-1	2	-1	2	-1	2	-1	2	-1	-1	-1	-1	1	3	0	0
1	-1	-1	-1	-1	-1	1	0	1	20	20	0	0	2	1	2	2	2	2	2	2	-1	1	-1	2	-1	1	-1	2	-1	1	-1	2	-1	1	-1	2	0	3	0	0
1	-1	1	-1	-1	-1	-1	0	1	20	20	1	0	2	2	2	2	1	1	-1	2	-1	1	-1	1	-1	2	-1	2	-1	2	-1	-1	-1	-1	-1	-1	0	3	0	0
1	-1	1	-1	-1	-1	-1	0	1	20	20	-1	-1	-1	-1	2	1	2	2	2	1	1	2	-1	2	-1	1	-1	2	-1	1	-1	2	-1	-1	-1	-1	-1	3	-1	-1
1	-1	-1	-1	-1	-1	-1	0	0	20	20	0	0	1	1	1	1	-1	1	-1	2	-1	1	-1	1	-1	2	-1	-1	-1	-1	-1	-1	-1	-1	-1	-1	0	0	0	0
1	-1	-1	-1	-1	-1	-1	0	0	20	40	0	0	2	2	1	2	1	2	1	2	2	-1	1	-1	-1	-1	-1	-1	-1	-1	-1	-1	-1	-1	-1	-1	0	0	0	0
1	-1	-1	-1	-1	-1	-1	0	0	40	40	0	0	2	2	1	1	-1	1	-1	2	-1	2	-1	-1	-1	-1	-1	-1	-1	-1	-1	-1	-1	-1	-1	-1	0	0	0	0
1	-1	-1	-1	-1	-1	-1	0	0	20	20	-1	-1	2	1	2	2	-1	2	-1	2	-1	1	-1	2	-1	1	-1	2	-1	2	-1	1	-1	-1	-1	-1	-1	-1	-1	-1
1	-1	-1	-1	-1	-1	-1	0	0	20	10	-1	-1	-1	-1	2	1	2	1	2	2	1	-1	-1	-1	-1	-1	-1	-1	-1	-1	-1	-1	-1	-1	-1	-1	-1	-1	-1	-1
1	-1	1	-1	-1	-1	-1	0	1	20	40	-1	-1	1	1	1	2	1	1	-1	2	-1	1	-1	2	-1	1	-1	2	-1	1	-1	2	-1	1	-1	2	1	3	-1	-1
1	-1	-1	-1	-1	-1	-1	0	-1	20	20	0	0	1	-1	1	1	1	2	1	1	1	2	1	1	-1	2	-1	1	-1	2	-1	1	-1	2	-1	-1	0	1	0	0
1	-1	-1	-1	-1	-1	-1	-1	-1	-1	-1	-1	-1	-1	-1	1	2	1	2	1	1	2	2	1	1	2	1	1	1	-1	1	-1	1	-1	1	-1	1	-1	-1	-1	-1
1	-1	1	-1	-1	-1	-1	0	1	20	20	0	0	1	1	1	1	-1	2	-1	1	-1	2	-1	1	-1	2	-1	1	-1	2	-1	1	-1	2	-1	2	0	1	0	0
1	-1	-1	-1	-1	-1	-1	-1	-1	20	20	0	0	1	1	-1	1	2	2	-1	1	-1	2	-1	1	-1	2	-1	1	-1	2	-1	1	-1	2	-1	1	0	0	0	0
1	-1	-1	-1	-1	-1	-1	0	0	20	20	-1	1	2	1	1	-1	2	-1	-1	-1	-1	-1	-1	-1	-1	-1	-1	-1	-1	-1	-1	-1	-1	-1	-1	-1	-1	-1	-1	1
1	-1	1	-1	-1	-1	-1	0	1	20	20	0	3	1	1	1	2	1	1	1	2	1	1	-1	2	-1	1	-1	2	-1	1	-1	2	-1	1	-1	2	0	3	0	-1
1	-1	-1	-1	-1	-1	-1	0	0	20	40	-1	-1	1	1	1	2	1	1	2	2	2	1	1	2	-1	1	-1	-1	-1	-1	-1	-1	-1	-1	-1	-1	-1	-1	-1	-1
1	-1	-1	-1	-1	-1	-1	0	0	40	40	3	2	2	1	1	2	2	2	1	2	1	2	-1	2	-1	1	-1	2	-1	-1	-1	-1	-1	-1	-1	-1	-1	-1	-1	-1
1	-1	1	-1	-1	-1	-1	0	1	20	20	0	0	1	2	1	2	-1	1	-1	1	-1	2	-1	1	-1	1	1	2	-1	1	-1	-1	-1	-1	-1	-1	0	1	0	3
1	-1	-1	-1	-1	-1	-1	0	0	40	10	2	0	2	-1	2	1	1	2	1	2	1	2	-1	1	-1	1	-1	1	-1	2	-1	1	-1	2	-1	2	0	0	0	0
1	-1	-1	-1	-1	-1	-1	0	0	20	40	0	0	1	2	1	2	2	2	1	2	1	1	-1	2	-1	1	-1	2	-1	-1	-1	-1	-1	-1	-1	-1	0	0	0	0
1	-1	-1	-1	-1	-1	-1	0	0	20	20	0	0	-1	-1	2	1	2	2	2	2	2	-1	-1	-1	-1	-1	-1	-1	-1	-1	-1	-1	-1	-1	-1	-1	0	0	0	0
1	-1	-1	-1	-1	-1	-1	-1	0	20	40	0	1	-1	-1	1	2	2	2	2	2	2	2	2	2	-1	2	-1	-1	-1	-1	-1	-1	-1	-1	-1	-1	0	0	0	0
1	-1	-1	-1	-1	-1	-1	0	0	20	20	0	0	1	2	2	2	2	2	2	2	-1	1	-1	-1	-1	-1	-1	-1	-1	-1	-1	-1	-1	-1	-1	-1	0	0	-1	-1
1	-1	-1	-1	-1	-1	-1	-1	-1	10	20	-1	-1	2	1	1	1	-1	2	-1	1	-1	2	-1	1	-1	2	-1	1	-1	2	-1	1	-1	2	-1	-1	-1	-1	-1	-1
1	-1	1	-1	-1	-1	-1	0	0	20	20	0	0	1	1	1	1	-1	2	-1	1	-1	2	-1	1	-1	2	-1	1	-1	2	-1	1	-1	2	-1	1	0	0	0	0
1	-1	-1	-1	-1	-1	-1	0	-1	20	40	3	3	2	2	1	2	-1	1	-1	1	-1	2	-1	2	-1	1	-1	2	-1	2	-1	-1	-1	-1	-1	-1	-1	-1	3	-1
1	1	1	-1	-1	-1	-1	1	1	20	20	1	0	1	2	1	1	1	2	1	2	2	2	1	1	-1	1	-1	2	-1	1	-1	2	-1	1	-1	2	3	3	3	0
1	-1	-1	-1	-1	-1	-1	0	0	20	20	0	0	-1	-1	1	2	1	1	1	1	1	1	2	-1	2	-1	-1	-1	-1	-1	-1	-1	-1	-1	-1	-1	0	0	0	0
1	-1	-1	-1	-1	1	1	1	1	20	20	-1	-1	-1	-1	1	2	1	1	1	1	-1	1	-1	2	-1	1	-1	2	-1	-1	-1	-1	-1	-1	-1	-1	1	1	-1	-1
1	-1	-1	-1	-1	-1	-1	0	0	40	20	1	1	-1	-1	2	2	2	1	1	1	2	-1	-1	-1	-1	-1	-1	-1	-1	-1	-1	-1	-1	-1	-1	-1	-1	-1	-1	-1
1	-1	-1	-1	-1	-1	-1	0	0	40	40	0	0	2	2	1	1	1	2	2	1	-1	-1	-1	-1	-1	-1	-1	-1	-1	-1	-1	-1	-1	-1	-1	-1	0	0	0	0
1	-1	-1	-1	-1	-1	-1	-1	-1	20	20	0	0	1	1	2	2	2	2	2	2	-1	2	-1	2	-1	2	-1	2	-1	2	-1	2	-1	2	-1	2	1	1	0	0
1	-1	-1	-1	-1	-1	-1	0	0	20	20	0	0	1	2	1	1	1	1	2	1	1	2	1	2	1	1	1	2	-1	1	-1	-1	-1	-1	-1	-1	-1	-1	-1	-1
1	-1	-1	-1	1	-1	-1	-1	1	-1	-1	-1	0	-1	-1	1	1	2	2	1	1	-1	2	-1	1	-1	2	-1	1	-1	2	-1	1	-1	2	-1	1	-1	3	-1	0
1	-1	-1	-1	-1	-1	-1	-1	-1	-1	-1	-1	-1	-1	-1	1	1	-1	1	-1	1	-1	2	-1	1	-1	1	-1	-1	-1	-1	-1	-1	-1	-1	-1	-1	-1	-1	-1	-1
1	-1	1	-1	-1	-1	-1	0	1	-1	-1	0	0	1	1	2	1	2	2	-1	1	-1	2	-1	1	-1	2	-1	1	-1	2	-1	1	-1	2	-1	1	3	3	0	0
1	-1	-1	-1	-1	-1	-1	0	0	20	10	-1	-1	2	2	2	2	2	2	1	2	2	1	-1	-1	-1	-1	-1	-1	-1	-1	-1	-1	-1	-1	-1	-1	-1	-1	-1	-1
1	1	1	-1	-1	-1	-1	0	1	20	10	0	-1	-1	1	1	1	1	2	1	1	2	2	1	1	-1	2	-1	1	-1	2	-1	1	-1	2	-1	1	-1	1	-1	0
1	-1	-1	-1	-1	-1	-1	0	-1	-1	-1	0	0	1	2	1	2	1	2	2	2	-1	1	-1	2	-1	1	-1	2	-1	1	-1	-1	-1	-1	-1	-1	0	0	0	0
1	-1	1	-1	-1	-1	-1	0	1	20	20	-1	1	2	2	2	1	1	2	1	1	2	2	-1	1	-1	2	-1	1	-1	2	-1	1	-1	2	-1	1	-1	3	-1	0
1	-1	-1	-1	-1	-1	-1	0	0	20	10	0	0	1	-1	2	2	1	1	2	2	1	1	-1	1	-1	2	-1	1	-1	2	-1	1	-1	-1	-1	-1	-1	-1	-1	-1
1	1	-1	-1	-1	-1	-1	1	0	-1	-1	0	-1	-1	-1	2	1	2	2	1	1	2	2	1	1	2	2	1	1	2	2	1	1	2	2	1	1	3	-1	0	-1
1	-1	-1	-1	-1	-1	-1	0	0	40	60	0	3	2	1	1	2	1	2	1	1	1	2	1	1	-1	1	-1	2	-1	1	-1	1	-1	-1	-1	-1	0	3	0	3
1	-1	-1	-1	-1	-1	-1	0	0	20	40	0	0	2	2	1	1	1	1	1	-1	2	-1	1	-1	2	-1	2	-1	1	-1	1	-1	2	-1	-1	-1	0	0	0	0
1	-1	-1	-1	-1	-1	-1	0	0	10	10	0	0	-1	-1	2	2	1	1	-1	1	-1	-1	-1	-1	-1	-1	-1	-1	-1	-1	-1	-1	-1	-1	-1	-1	0	0	0	0
1	-1	-1	-1	-1	-1	-1	0	0	10	10	0	-1	-1	-1	1	2	1	1	1	1	-1	2	-1	-1	-1	-1	-1	-1	-1	-1	-1	-1	-1	-1	-1	-1	-1	-1	-1	-1
1	-1	1	-1	-1	-1	-1	0	1	10	10	-1	0	1	2	1	2	2	1	-1	1	-1	2	-1	1	-1	-1	-1	-1	-1	-1	-1	-1	-1	-1	-1	-1	-1	2	-1	0
1	-1	1	-1	-1	-1	-1	0	1	40	20	-1	-1	2	2	2	1	2	1	-1	1	-1	1	-1	1	-1	1	-1	1	-1	1	-1	1	-1	1	-1	1	-1	2	-1	-1
1	-1	1	-1	-1	-1	-1	-1	1	20	-1	-1	-1	1	2	2	1	2	2	2	1	-1	2	-1	-1	-1	-1	-1	-1	-1	-1	-1	-1	-1	-1	-1	-1	1	2	2	-1
1	-1	-1	-1	-1	-1	-1	0	-1	20	20	0	0	-1	-1	1	2	1	2	2	1	-1	2	-1	1	-1	1	-1	2	-1	1	-1	1	-1	2	-1	1	0	1	0	0
1	-1	-1	-1	-1	-1	-1	-1	0	-1	-1	-1	0	-1	-1	1	2	1	2	1	1	1	2	-1	1	-1	2	-1	1	-1	1	-1	2	-1	1	-1	1	-1	0	-1	0
1	-1	-1	-1	-1	-1	1	0	1	40	20	-1	-1	1	2	1	2	1	1	-1	2	-1	1	-1	2	-1	1	-1	2	-1	1	-1	2	-1	1	-1	2	-1	1	-1	-1
1	-1	1	-1	-1	-1	-1	0	1	10	20	0	0	1	1	2	1	2	2	1	1	-1	2	-1	1	-1	-1	-1	-1	-1	-1	-1	-1	-1	-1	-1	-1	0	0	-1	-1
1	-1	-1	-1	-1	1	-1	1	-1	20	20	0	0	1	1	1	2	2	2	1	1	1	2	2	1	-1	2	-1	1	-1	2	-1	1	-1	2	-1	1	1	0	0	0
1	-1	1	-1	-1	-1	-1	0	1	20	20	-1	-1	1	2	2	1	1	2	2	1	2	2	-1	1	-1	2	-1	1	-1	2	-1	1	-1	2	-1	1	-1	2	-1	-1
1	-1	-1	-1	-1	-1	-1	0	0	20	20	0	0	1	2	1	1	1	1	1	2	-1	2	-1	1	-1	2	-1	2	-1	2	-1	1	-1	-1	-1	-1	0	1	0	0
1	-1	-1	-1	1	-1	-1	0	1	20	20	0	0	-1	-1	1	2	1	1	2	2	-1	1	-1	2	-1	1	-1	2	-1	1	-1	1	-1	2	-1	-1	0	0	0	1
1	-1	1	-1	-1	-1	-1	0	1	20	20	-1	-1	1	1	1	2	2	1	2	2	-1	1	-1	2	-1	1	-1	2	-1	1	-1	2	-1	1	-1	2	-1	-1	-1	-1
1	-1	-1	-1	-1	-1	-1	-1	0	20	40	0	3	2	1	2	2	2	2	2	2	2	1	1	2	2	1	-1	2	-1	2	-1	1	-1	2	-1	1	0	0	0	0
1	-1	1	-1	-1	-1	-1	0	1	20	40	2	0	2	2	1	2	2	1	-1	2	-1	1	-1	2	-1	1	-1	2	-1	1	-1	2	-1	1	-1	2	-1	1	-1	-1
1	-1	1	-1	-1	-1	-1	0	1	20	20	0	0	1	2	2	1	2	2	1	1	2	2	-1	1	-1	2	-1	1	-1	2	-1	1	-1	2	-1	1	-1	2	-1	0
1	-1	1	-1	-1	-1	-1	0	1	20	20	0	0	1	1	1	2	-1	1	-1	2	-1	1	-1	2	-1	1	-1	2	-1	1	-1	2	-1	1	-1	2	0	1	0	0
1	-1	-1	-1	-1	-1	-1	0	0	20	20	0	0	1	2	1	2	1	1	2	2	-1	1	-1	2	-1	2	-1	1	-1	2	-1	1	-1	2	-1	1	0	0	0	0
1	-1	-1	-1	-1	1	-1	1	1	10	20	1	2	1	2	1	2	2	1	-1	1	-1	-1	-1	-1	-1	-1	-1	-1	-1	-1	-1	-1	-1	-1	-1	-1	2	-1	3	-1
1	-1	-1	-1	-1	-1	-1	0	-1	40	20	0	-1	1	2	1	1	-1	1	-1	2	-1	1	-1	2	-1	2	-1	-1	-1	-1	-1	-1	-1	-1	-1	-1	0	-1	0	-1
1	1	1	-1	-1	-1	-1	1	1	10	-1	0	0	1	2	-1	1	-1	2	-1	1	-1	2	-1	1	-1	2	-1	1	-1	2	-1	3	-1	2	-1	1	1	0	0	0
1	-1	1	-1	-1	-1	-1	0	1	40	10	0	0	1	2	2	2	2	1	1	2	1	1	2	2	-1	1	-1	2	-1	1	-1	2	-1	1	-1	2	0	1	0	0
1	-1	-1	-1	-1	-1	-1	-1	-1	20	60	-1	-1	2	1	1	2	2	2	2	1	-1	2	-1	1	-1	2	-1	-1	-1	-1	-1	-1	-1	-1	-1	-1	-1	-1	-1	-1
1	-1	1	-1	-1	-1	-1	0	1	20	20	0	0	2	2	1	1	1	1	-1	1	-1	1	-1	1	-1	1	-1	2	-1	2	-1	2	-1	2	-1	2	0	1	0	0
1	-1	-1	-1	-1	-1	1	0	1	20	20	2	0	2	1	2	1	-1	1	-1	1	-1	1	-1	1	-1	1	-1	2	-1	1	-1	1	-1	1	-1	1	3	3	-1	-1
1	-1	-1	-1	-1	-1	-1	0	0	20	40	0	3	2	1	1	1	2	2	1	2	2	1	1	2	2	2	-1	3	-1	2	-1	3	-1	2	-1	1	0	0	0	0
1	-1	-1	-1	1	-1	-1	0	-1	20	20	-1	-1	1	1	1	2	-1	1	-1	2	-1	1	-1	2	-1	1	-1	2	-1	1	-1	2	-1	1	-1	-1	-1	3	-1	0
1	-1	-1	-1	-1	-1	-1	0	1	20	20	-1	-1	-1	-1	2	2	2	2	2	2	1	2	2	1	2	1	2	1	1	1	-1	-1	-1	-1	-1	-1	-1	-1	-1	-1
1	-1	-1	-1	-1	1	-1	0	0	40	40	-1	-1	2	2	1	1	1	1	-1	2	-1	2	-1	1	-1	2	-1	-1	-1	-1	-1	-1	-1	-1	-1	-1	-1	0	-1	-1
2	-1	-1	-1	-1	-1	-1	0	0	10	40	0	0	2	1	1	2	1	1	2	1	2	2	-1	1	-1	1	-1	2	-1	1	-1	-1	-1	-1	-1	-1	-1	-1	-1	-1
2	-1	-1	-1	-1	-1	1	0	1	20	20	0	0	1	2	2	1	-1	2	-1	1	-1	2	-1	1	-1	2	-1	1	-1	1	-1	2	-1	2	-1	1	-1	3	-1	0
2	-1	1	-1	-1	-1	-1	0	1	40	20	0	3	2	1	1	1	1	2	2	1	2	2	1	1	-1	2	-1	1	-1	2	-1	1	-1	2	-1	1	0	1	-1	-1
2	-1	1	-1	-1	-1	-1	0	1	20	20	0	0	2	2	2	1	-1	2	-1	1	-1	2	-1	1	-1	2	-1	1	-1	2	-1	1	-1	-1	-1	-1	-1	1	-1	0
2	-1	-1	-1	-1	-1	-1	0	-1	20	20	0	1	1	2	1	2	2	1	1	2	2	2	1	2	2	1	-1	1	-1	1	-1	2	-1	2	-1	-1	0	1	0	2
2	-1	-1	-1	-1	-1	1	0	1	60	20	0	0	2	2	2	1	1	2	-1	1	-1	1	-1	1	-1	1	-1	-1	-1	-1	-1	-1	-1	-1	-1	-1	0	2	0	0
2	-1	-1	-1	-1	1	-1	1	-1	20	20	0	-1	1	2	1	1	2	2	2	2	1	1	2	1	1	2	2	2	1	1	2	1	1	2	2	1	1	-1	0	-1
2	-1	-1	-1	-1	-1	-1	0	0	20	20	-1	-1	1	2	2	2	1	1	2	1	1	2	2	1	2	1	-1	1	-1	2	-1	1	-1	1	-1	-1	-1	-1	-1	-1
2	-1	-1	-1	-1	-1	-1	0	0	20	20	-1	-1	-1	-1	2	1	1	1	1	1	1	1	2	2	-1	1	-1	2	-1	2	-1	1	-1	1	-1	1	-1	-1	-1	-1
2	-1	-1	-1	1	-1	-1	0	1	-1	-1	-1	-1	-1	-1	2	2	2	2	2	2	-1	2	-1	2	-1	1	-1	-1	-1	-1	-1	-1	-1	2	-1	-1	-1	-1	-1	-1
2	-1	1	-1	-1	-1	-1	0	1	-1	-1	-1	-1	1	1	1	2	1	1	-1	2	-1	1	-1	2	-1	1	-1	2	-1	1	-1	2	-1	1	-1	2	-1	3	-1	-1
2	-1	-1	-1	-1	-1	-1	0	0	20	10	0	0	1	1	1	1	2	2	2	1	1	1	2	2	2	1	2	1	-1	2	-1	1	-1	1	-1	-1	0	0	0	0
2	-1	1	-1	-1	-1	-1	0	1	20	10	0	0	1	1	2	1	-1	2	-1	1	-1	2	-1	1	-1	2	-1	1	-1	-1	-1	2	-1	1	-1	2	0	2	0	0
2	-1	1	-1	-1	-1	-1	0	1	20	20	0	0	2	1	1	1	1	2	2	1	-1	2	-1	1	-1	2	-1	1	-1	2	-1	1	-1	2	-1	1	0	3	0	0
2	-1	-1	-1	-1	-1	-1	0	0	20	10	-1	-1	2	2	1	2	1	1	-1	2	-1	1	-1	2	-1	1	-1	1	-1	1	-1	2	-1	1	-1	1	-1	-1	-1	-1
2	-1	-1	-1	-1	-1	-1	0	0	20	20	0	0	1	1	1	2	1	2	-1	2	-1	1	-1	2	-1	1	-1	2	-1	1	-1	2	-1	-1	-1	-1	0	0	0	0
2	-1	-1	-1	-1	-1	-1	0	0	10	40	0	0	1	2	1	1	1	1	1	1	1	1	-1	1	-1	1	-1	-1	-1	-1	-1	-1	-1	-1	-1	-1	0	0	0	0
2	-1	-1	-1	-1	-1	-1	-1	0	20	20	0	2	1	2	1	2	1	2	1	1	1	1	1	1	-1	1	-1	1	-1	1	-1	1	-1	1	-1	-1	0	0	0	0
2	-1	-1	-1	-1	-1	1	0	1	10	20	-1	-1	-1	1	2	2	2	2	1	2	-1	2	-1	1	-1	2	-1	1	-1	2	-1	1	-1	2	-1	2	-1	1	-1	2
2	-1	1	-1	-1	-1	-1	0	1	20	20	0	0	1	1	1	1	1	2	1	1	1	2	-1	1	-1	2	1	1	-1	2	-1	-1	-1	-1	-1	-1	0	3	0	0
2	1	1	-1	1	-1	1	1	1	-1	-1	3	0	2	1	2	2	1	2	1	2	-1	2	-1	2	-1	2	-1	2	-1	2	-1	2	-1	1	-1	1	2	2	0	0
2	1	-1	-1	-1	-1	-1	1	0	40	40	-1	-1	1	1	2	1	-1	1	-1	2	-1	1	-1	2	-1	1	-1	2	-1	1	-1	2	-1	-1	-1	-1	-1	-1	-1	-1
2	-1	-1	-1	-1	-1	-1	0	0	40	40	0	0	1	2	2	1	1	1	2	2	1	2	-1	1	-1	1	-1	-1	-1	-1	-1	-1	-1	-1	-1	-1	0	0	0	0
2	-1	1	-1	-1	-1	-1	0	1	40	60	2	0	2	1	2	1	1	2	2	1	2	2	-1	1	-1	2	-1	1	-1	2	-1	1	-1	2	-1	1	0	2	0	0
2	-1	-1	-1	-1	-1	1	0	1	10	40	0	0	-1	-1	1	2	2	1	1	2	2	1	-1	1	-1	2	-1	-1	-1	-1	-1	-1	-1	-1	-1	-1	0	1	0	0
2	-1	1	-1	-1	-1	-1	0	0	20	20	-1	-1	1	1	2	2	-1	2	-1	2	-1	2	-1	2	-1	1	-1	1	-1	2	-1	2	-1	2	-1	2	-1	-1	-1	-1
2	-1	1	-1	-1	-1	-1	0	1	20	20	0	0	-1	2	2	1	-1	2	-1	1	-1	2	-1	1	-1	2	-1	1	-1	2	-1	1	-1	2	-1	1	0	2	0	0
2	-1	-1	-1	1	-1	-1	0	0	20	20	0	0	-1	-1	1	1	2	1	1	-1	1	-1	-1	-1	-1	-1	-1	-1	-1	-1	-1	-1	-1	-1	-1	-1	0	0	0	0
2	1	-1	-1	-1	-1	-1	1	-1	20	20	0	0	1	2	1	2	1	1	2	2	2	1	-1	2	-1	1	-1	2	-1	1	-1	2	-1	1	-1	2	0	3	0	0
2	-1	-1	-1	-1	-1	-1	0	0	-1	-1	2	2	-1	-1	2	1	2	1	2	2	-1	1	-1	2	-1	1	-1	2	-1	1	-1	2	-1	1	-1	2	-1	-1	-1	-1
2	-1	-1	-1	-1	-1	-1	0	0	20	20	-1	-1	2	2	2	2	1	1	-1	2	-1	2	-1	1	-1	2	-1	1	-1	2	-1	1	-1	2	-1	1	-1	-1	-1	-1
2	-1	1	-1	-1	-1	-1	0	1	20	20	0	0	2	1	1	1	1	1	2	1	1	1	-1	1	-1	1	-1	1	-1	1	-1	1	-1	1	-1	1	0	3	0	0
2	-1	1	-1	-1	-1	-1	0	1	-1	-1	0	0	-1	-1	1	1	1	-1	1	1	1	1	-1	2	-1	1	-1	1	-1	2	-1	2	-1	2	-1	1	0	1	0	0
2	-1	-1	-1	-1	-1	-1	0	0	20	20	1	0	1	1	2	1	-1	1	-1	1	-1	2	-1	2	-1	1	-1	1	-1	-1	-1	-1	-1	-1	-1	-1	0	0	0	0
2	-1	-1	-1	-1	-1	-1	0	0	20	40	-1	-1	2	2	1	1	1	2	1	1	-1	1	-1	1	-1	2	-1	1	-1	-1	-1	-1	-1	-1	-1	-1	-1	-1	-1	-1
2	-1	-1	-1	-1	-1	-1	0	0	20	20	0	0	1	2	1	1	1	1	1	1	1	1	1	1	-1	1	-1	1	-1	1	-1	1	-1	-1	-1	-1	0	0	0	0
2	-1	-1	-1	-1	-1	-1	0	0	20	20	0	0	1	2	1	2	1	2	2	2	1	2	-1	1	-1	2	-1	1	-1	-1	-1	-1	-1	-1	-1	-1	-1	-1	-1	-1
2	-1	-1	-1	-1	-1	-1	0	0	20	20	-1	-1	2	2	1	2	2	2	2	1	-1	2	-1	1	-1	2	-1	1	-1	1	-1	-1	-1	-1	-1	-1	-1	-1	-1	-1
2	-1	-1	-1	1	-1	-1	0	1	20	20	0	3	2	2	1	1	2	1	1	2	1	2	2	1	-1	1	-1	2	-1	2	-1	2	-1	1	-1	1	0	3	0	0
2	-1	-1	-1	-1	-1	1	-1	0	20	20	-1	-1	-1	-1	2	1	1	2	1	1	2	2	-1	1	-1	2	-1	1	-1	2	-1	1	-1	2	-1	1	-1	3	-1	-1
2	-1	-1	-1	-1	-1	-1	0	0	-1	-1	1	-1	-1	-1	2	1	2	2	-1	2	-1	-1	-1	-1	-1	-1	-1	-1	-1	-1	-1	-1	-1	-1	-1	-1	0	0	0	0
2	-1	-1	-1	1	-1	-1	-1	1	20	20	-1	-1	2	1	2	1	-1	1	-1	1	-1	1	-1	1	-1	1	-1	-1	-1	-1	-1	-1	-1	-1	-1	-1	-1	2	-1	-1
2	-1	1	-1	-1	-1	-1	0	1	20	20	-1	-1	1	1	1	2	1	1	-1	2	-1	1	-1	2	-1	1	-1	2	-1	1	-1	2	-1	1	-1	2	-1	1	-1	-1
2	-1	-1	-1	-1	-1	-1	0	0	20	10	0	-1	1	1	2	2	2	1	2	-1	1	-1	-1	-1	-1	-1	-1	-1	-1	-1	-1	-1	-1	-1	-1	-1	0	-1	0	-1
2	-1	-1	-1	-1	-1	-1	0	0	20	20	1	-1	1	2	2	1	1	2	-1	-1	-1	-1	-1	-1	-1	-1	-1	-1	-1	-1	-1	-1	-1	-1	-1	-1	-1	-1	-1	-1
2	-1	1	-1	-1	-1	-1	0	1	20	20	0	0	2	2	1	1	1	1	1	1	1	-1	1	-1	1	-1	1	-1	-1	-1	-1	-1	-1	-1	-1	-1	0	2	0	0
2	-1	-1	-1	-1	-1	-1	-1	-1	20	20	0	0	2	2	1	1	1	2	1	2	-1	1	-1	1	-1	1	-1	2	-1	2	-1	2	-1	-1	-1	-1	0	0	0	0
2	-1	-1	-1	-1	-1	-1	-1	-1	20	20	-1	-1	-1	-1	1	1	1	1	1	1	1	1	1	1	1	1	-1	1	-1	1	-1	-1	-1	-1	-1	-1	-1	-1	-1	-1
2	-1	1	-1	-1	-1	1	0	1	10	20	0	0	1	1	1	1	-1	2	-1	1	-1	2	-1	1	-1	2	-1	1	-1	2	-1	1	-1	2	-1	1	0	3	0	0
2	-1	-1	-1	-1	-1	-1	0	0	10	20	-1	-1	1	2	1	1	1	1	1	1	1	1	1	1	1	1	1	1	2	1	-1	1	-1	1	-1	2	-1	-1	-1	-1
2	-1	1	-1	-1	-1	-1	0	1	-1	-1	0	0	-1	-1	-1	-1	-1	-1	-1	-1	1	-1	-1	-1	1	-1	-1	-1	-1	-1	-1	-1	-1	-1	-1	-1	-1	1	-1	-1
2	-1	1	-1	-1	-1	-1	0	1	40	40	-1	0	2	2	2	2	1	1	2	2	1	1	2	2	-1	1	-1	2	-1	1	-1	2	-1	1	-1	2	-1	0	-1	0
2	-1	1	-1	-1	-1	-1	0	1	20	20	-1	0	2	2	1	1	2	2	1	1	-1	2	-1	1	-1	2	-1	1	-1	2	-1	1	-1	2	-1	1	-1	2	-1	-1
2	-1	-1	-1	-1	-1	-1	0	0	20	40	0	0	2	1	1	1	1	1	1	1	1	1	1	1	-1	1	-1	1	-1	1	-1	1	-1	-1	-1	-1	0	0	0	0
2	-1	1	-1	-1	-1	-1	0	1	20	20	0	2	1	2	-1	1	-1	2	-1	2	-1	2	-1	-1	-1	-1	-1	-1	-1	-1	-1	-1	-1	-1	-1	-1	0	1	0	2
2	-1	-1	-1	-1	-1	-1	0	0	20	20	-1	-1	1	1	1	1	2	2	1	2	-1	2	-1	1	-1	2	-1	2	-1	-1	-1	-1	-1	-1	-1	-1	-1	-1	-1	-1
2	-1	-1	-1	-1	-1	-1	0	-1	20	20	0	0	1	1	1	1	2	1	-1	1	-1	2	-1	1	-1	1	-1	1	-1	1	-1	-1	-1	-1	-1	-1	0	0	0	0
2	-1	-1	-1	1	-1	-1	0	0	10	40	-1	-1	2	2	-1	2	-1	2	-1	2	-1	2	-1	2	-1	2	-1	1	-1	1	-1	1	-1	-1	-1	-1	-1	-1	-1	-1
2	-1	1	-1	-1	-1	-1	0	1	20	40	-1	-1	1	2	2	1	1	2	1	1	-1	2	-1	1	-1	2	-1	1	-1	2	-1	1	-1	2	-1	1	-1	2	-1	-1
2	-1	1	-1	-1	-1	1	0	1	20	20	-1	0	2	1	2	2	-1	1	-1	2	-1	1	-1	2	-1	1	-1	2	-1	1	-1	2	-1	1	-1	2	-1	2	-1	-1
2	-1	-1	-1	-1	-1	-1	0	0	10	40	0	0	2	1	1	1	1	2	2	1	-1	2	-1	1	-1	2	-1	2	-1	-1	-1	-1	-1	-1	-1	-1	0	0	0	0
2	-1	-1	-1	1	-1	-1	0	1	10	20	0	1	2	1	2	2	2	2	1	1	-1	-1	-1	-1	-1	-1	-1	-1	-1	-1	-1	-1	-1	-1	-1	-1	0	1	0	0
2	-1	-1	-1	-1	-1	-1	0	0	20	20	-1	-1	-1	-1	1	2	2	2	-1	1	-1	1	-1	2	-1	2	-1	2	-1	2	-1	-1	-1	-1	-1	-1	-1	-1	-1	-1
2	-1	-1	-1	-1	-1	-1	0	0	20	20	0	0	-1	-1	1	2	1	1	1	2	1	1	-1	2	-1	1	-1	-1	-1	-1	-1	-1	-1	-1	-1	-1	0	0	0	0
2	-1	-1	-1	-1	-1	-1	0	-1	20	20	-1	-1	-1	-1	1	1	1	2	2	2	2	1	1	2	-1	1	-1	2	-1	1	-1	2	-1	1	-1	2	-1	-1	-1	-1
2	-1	-1	-1	-1	-1	-1	0	0	20	20	-1	-1	1	2	1	1	2	2	1	2	-1	1	-1	1	-1	1	-1	-1	-1	-1	-1	-1	-1	-1	-1	-1	-1	-1	-1	-1
2	-1	-1	-1	-1	-1	-1	0	0	20	20	0	0	-1	2	1	1	2	1	2	2	-1	2	-1	2	-1	2	-1	1	-1	1	-1	-1	-1	-1	-1	-1	0	0	0	0
2	-1	1	-1	-1	-1	-1	0	1	20	20	0	0	2	1	1	2	2	2	-1	2	-1	2	-1	2	-1	1	-1	2	-1	-1	-1	-1	-1	-1	-1	-1	0	3	0	2
2	-1	1	-1	-1	-1	-1	-1	1	20	40	-1	-1	1	1	1	2	2	2	1	2	-1	2	-1	2	-1	2	-1	2	-1	2	-1	2	-1	2	-1	2	-1	1	-1	0
2	-1	-1	-1	-1	-1	1	0	0	20	20	0	0	1	1	2	2	-1	2	-1	2	-1	2	-1	-1	-1	-1	-1	-1	-1	-1	-1	-1	-1	-1	-1	-1	0	0	0	0
2	-1	1	-1	-1	-1	-1	0	1	20	10	1	-1	2	1	-1	1	-1	2	-1	1	-1	2	-1	1	-1	2	-1	1	-1	2	-1	1	-1	2	-1	1	-1	3	-1	0
2	-1	1	-1	-1	-1	-1	0	1	20	20	0	0	1	2	1	2	-1	1	-1	2	-1	1	-1	2	-1	1	-1	2	-1	1	-1	2	-1	1	-1	2	0	2	0	0
2	-1	1	-1	-1	-1	-1	0	1	10	10	0	0	2	1	1	1	2	2	-1	1	-1	2	-1	1	-1	2	-1	1	-1	2	-1	1	-1	2	-1	1	0	1	0	0
2	-1	1	-1	-1	-1	-1	0	1	20	20	0	0	-1	-1	2	2	2	1	1	2	1	2	2	2	-1	2	-1	2	-1	-1	-1	-1	-1	-1	-1	-1	0	0	0	0
2	-1	1	-1	-1	-1	1	0	1	40	20	0	0	1	2	1	2	2	1	2	2	1	1	1	2	-1	1	-1	2	-1	1	-1	2	-1	1	-1	2	0	2	0	0
2	-1	-1	-1	-1	-1	-1	0	0	20	20	1	0	1	1	2	2	1	2	-1	1	-1	2	-1	1	-1	2	-1	1	-1	2	-1	1	-1	-1	-1	-1	-1	-1	-1	-1
2	-1	-1	-1	-1	-1	1	0	1	20	20	-1	-1	2	2	1	1	2	2	1	1	1	2	-1	1	-1	2	-1	2	-1	1	-1	2	-1	1	-1	2	-1	1	-1	-1
2	-1	-1	-1	-1	-1	-1	0	0	20	20	-1	-1	2	2	1	2	2	1	2	2	-1	-1	-1	-1	-1	-1	-1	-1	-1	-1	-1	-1	-1	-1	-1	-1	-1	-1	-1	-1
2	-1	-1	-1	-1	-1	-1	0	0	-1	-1	-1	-1	-1	-1	1	1	2	1	1	1	-1	2	-1	1	-1	1	-1	2	-1	2	-1	-1	-1	-1	-1	-1	-1	-1	-1	-1
2	-1	-1	-1	-1	-1	-1	0	0	20	20	1	-1	1	2	-1	1	-1	2	-1	1	-1	2	-1	1	-1	2	-1	1	-1	2	-1	1	-1	2	-1	1	-1	-1	-1	-1
2	-1	-1	-1	-1	-1	-1	0	0	20	20	0	0	-1	-1	2	2	2	2	2	2	2	2	-1	2	-1	2	-1	2	-1	2	-1	2	-1	-1	-1	-1	2	2	0	0
2	-1	-1	-1	-1	-1	-1	0	0	20	20	0	0	1	2	1	2	2	1	1	2	-1	1	-1	2	-1	2	1	1	-1	3	-1	1	-1	2	-1	2	-1	0	-1	-1
2	-1	-1	-1	-1	-1	1	0	1	20	20	0	0	2	2	1	2	1	2	-1	1	-1	1	-1	2	-1	1	-1	2	-1	1	-1	2	-1	1	-1	2	0	3	0	0
2	-1	-1	-1	-1	-1	1	0	1	20	20	0	-1	1	1	1	2	1	2	1	1	-1	2	-1	1	-1	1	-1	2	-1	1	-1	2	-1	1	-1	2	0	1	0	-1
2	-1	-1	-1	-1	-1	1	0	-1	-1	-1	0	0	1	2	1	2	1	2	2	2	1	1	-1	1	-1	2	-1	1	-1	-1	-1	-1	-1	-1	-1	-1	0	3	0	0
2	1	1	-1	1	-1	-1	1	1	20	20	0	0	2	2	1	1	1	1	2	1	-1	1	-1	1	-1	1	-1	1	-1	1	-1	1	-1	1	-1	1	0	1	0	0
2	-1	1	-1	-1	-1	-1	0	0	20	20	0	0	1	1	1	1	2	1	1	1	1	1	-1	2	-1	2	-1	2	-1	2	-1	1	-1	2	-1	1	0	1	0	0
2	-1	1	-1	-1	-1	-1	0	1	20	20	1	0	2	2	1	2	2	1	1	2	-1	1	-1	2	-1	1	-1	1	-1	2	-1	1	-1	-1	-1	-1	0	3	0	3
2	1	1	-1	-1	-1	-1	1	1	10	40	0	0	1	1	1	1	1	2	1	1	2	2	2	1	2	2	1	1	1	2	1	1	2	2	2	1	2	2	0	0
2	-1	1	-1	-1	-1	-1	-1	1	20	-1	-1	-1	1	-1	2	2	2	1	2	2	2	1	-1	2	-1	1	-1	2	-1	1	-1	2	-1	1	-1	2	-1	3	-1	-1
2	-1	1	-1	-1	-1	-1	0	1	40	20	-1	0	1	2	2	2	1	1	2	2	-1	1	-1	2	-1	1	-1	2	-1	1	-1	2	-1	1	-1	2	-1	1	-1	0
2	-1	-1	-1	-1	-1	-1	0	0	20	20	-1	-1	-1	-1	1	1	1	2	1	1	-1	2	-1	1	-1	1	-1	2	-1	1	-1	1	-1	-1	-1	-1	-1	-1	-1	-1
2	-1	-1	-1	-1	-1	-1	0	0	20	20	0	0	1	1	2	1	2	1	2	2	2	2	-1	1	-1	2	-1	1	-1	2	-1	1	-1	2	-1	1	0	0	0	0
2	-1	-1	-1	-1	-1	1	0	1	20	20	0	0	1	1	1	1	2	2	1	1	2	2	-1	1	-1	2	-1	1	-1	2	-1	1	-1	2	-1	1	-1	1	-1	0
2	-1	-1	-1	-1	-1	-1	-1	1	20	10	-1	3	-1	-1	1	2	2	1	2	2	-1	2	-1	1	-1	2	-1	2	-1	1	-1	2	-1	-1	-1	-1	-1	2	-1	-1
2	-1	-1	-1	-1	-1	1	0	1	20	20	0	0	1	1	2	1	2	2	1	1	-1	2	-1	1	-1	2	-1	1	-1	2	-1	1	-1	2	-1	1	0	2	0	0
2	-1	-1	-1	-1	-1	-1	-1	0	10	40	-1	0	-1	-1	-1	1	-1	1	-1	2	-1	2	-1	-1	-1	-1	-1	-1	-1	-1	-1	2	-1	-1	-1	-1	-1	0	-1	0
2	-1	1	-1	-1	-1	-1	0	1	20	10	0	0	1	1	1	1	1	1	2	2	-1	2	-1	1	-1	1	-1	1	-1	1	-1	1	-1	2	-1	2	0	1	0	2
2	-1	1	-1	-1	-1	-1	0	1	20	20	-1	0	2	2	2	1	2	2	-1	1	-1	2	-1	1	-1	2	-1	1	-1	2	-1	1	-1	2	-1	1	-1	3	-1	0
2	-1	-1	-1	-1	-1	-1	0	0	20	20	1	1	1	2	2	1	2	2	-1	1	-1	-1	-1	-1	-1	-1	-1	-1	-1	-1	-1	-1	-1	-1	-1	-1	-1	-1	-1	-1
2	-1	-1	-1	-1	-1	-1	0	0	20	20	0	0	1	2	1	1	1	1	2	2	1	-1	1	-1	1	-1	2	-1	-1	-1	-1	-1	-1	-1	-1	-1	1	0	0	0
2	-1	-1	-1	-1	-1	-1	-1	-1	-1	-1	3	2	-1	-1	2	2	1	1	-1	1	-1	2	-1	2	-1	1	-1	2	-1	-1	-1	-1	-1	-1	-1	-1	-1	-1	-1	-1
2	-1	-1	-1	1	-1	-1	0	1	20	20	0	0	1	2	1	1	1	1	-1	1	-1	1	-1	1	-1	-1	-1	-1	-1	2	-1	2	-1	-1	-1	-1	0	0	0	0
2	1	-1	-1	-1	-1	-1	1	-1	20	20	-1	-1	-1	-1	2	1	1	2	2	1	2	2	1	1	1	2	1	1	2	2	2	-1	-1	-1	-1	-1	2	-1	-1	-1
2	-1	-1	-1	-1	-1	-1	0	0	20	20	-1	-1	2	2	2	1	2	2	2	1	2	2	-1	1	-1	2	-1	1	-1	2	-1	1	-1	1	-1	2	-1	-1	-1	-1
2	-1	1	-1	-1	-1	-1	0	1	60	40	0	0	2	2	1	1	1	1	1	1	1	1	1	1	1	1	1	-1	1	-1	1	-1	1	-1	-1	-1	0	2	0	1
2	-1	-1	-1	1	-1	-1	0	1	20	10	0	0	1	1	1	1	2	2	-1	1	-1	2	-1	1	-1	2	-1	1	-1	2	-1	1	-1	2	-1	1	0	3	0	0
2	-1	1	-1	-1	-1	-1	0	1	20	40	0	0	1	1	1	2	2	1	-1	2	-1	1	-1	2	-1	1	-1	2	-1	1	-1	2	-1	1	-1	2	0	2	0	0
2	-1	1	-1	-1	-1	-1	0	1	20	20	2	-1	-1	-1	1	2	1	1	-1	1	-1	1	-1	1	-1	-1	-1	-1	-1	-1	-1	-1	-1	-1	-1	-1	-1	1	-1	2
2	1	-1	-1	-1	-1	-1	1	0	20	20	0	-1	1	1	1	1	1	2	2	1	1	2	2	2	-1	1	-1	2	-1	1	-1	2	-1	1	-1	2	3	-1	0	-1
2	-1	1	-1	-1	-1	-1	0	1	20	20	1	1	1	1	1	1	2	2	-1	1	-1	2	-1	1	-1	2	-1	1	-1	2	-1	1	-1	2	-1	1	-1	0	-1	0
2	-1	-1	-1	-1	-1	-1	0	0	20	20	0	0	2	2	1	2	2	2	-1	2	-1	2	-1	-1	-1	-1	-1	-1	-1	-1	-1	-1	-1	-1	-1	-1	0	0	0	0
2	-1	-1	-1	-1	-1	1	0	1	40	20	0	0	1	2	2	1	2	2	-1	1	-1	2	-1	1	-1	2	-1	1	-1	1	-1	1	-1	2	-1	1	0	1	0	1
2	-1	1	-1	-1	-1	-1	0	1	20	20	1	-1	2	1	2	1	2	1	2	1	2	1	2	2	1	2	1	2	1	2	1	2	2	2	2	2	-1	2	-1	-1
2	-1	1	-1	-1	-1	-1	0	1	20	40	0	0	2	1	1	2	1	2	2	1	2	2	1	1	2	1	-1	1	-1	2	-1	2	-1	-1	-1	-1	0	0	0	0
2	-1	1	-1	-1	-1	-1	0	1	20	20	0	0	1	1	1	2	2	2	1	2	1	2	1	1	-1	1	-1	1	-1	2	-1	2	-1	2	-1	1	0	3	0	0
2	-1	-1	1	1	-1	-1	1	1	20	20	0	0	1	1	1	2	1	1	1	2	1	1	1	1	-1	1	-1	1	-1	1	-1	1	-1	1	-1	-1	0	3	0	3
2	-1	-1	-1	-1	-1	-1	0	0	20	20	1	3	-1	-1	1	2	2	2	2	1	-1	2	-1	1	-1	2	-1	-1	-1	-1	-1	-1	-1	-1	-1	-1	-1	-1	-1	-1
2	-1	-1	-1	-1	-1	1	0	1	40	20	0	0	-1	-1	2	2	2	1	2	1	1	2	-1	1	-1	2	-1	1	-1	2	-1	1	-1	2	-1	1	0	3	0	0
2	-1	-1	-1	-1	-1	-1	0	0	20	20	0	0	1	1	1	1	1	2	-1	2	-1	1	-1	1	-1	2	-1	1	-1	1	-1	-1	-1	-1	-1	-1	0	0	0	0
2	-1	-1	-1	-1	-1	-1	0	0	20	20	-1	-1	1	2	1	1	1	1	1	1	-1	1	-1	1	-1	1	-1	1	-1	1	-1	1	-1	1	-1	1	-1	-1	-1	-1
2	-1	-1	-1	-1	-1	-1	0	0	20	20	0	0	2	2	2	1	1	1	1	1	-1	2	-1	2	-1	2	-1	1	-1	1	-1	-1	-1	-1	-1	-1	0	0	0	0
2	-1	-1	-1	1	-1	-1	0	1	20	20	-1	-1	2	1	1	1	2	2	1	1	-1	2	-1	-1	-1	-1	-1	-1	-1	-1	-1	-1	-1	-1	-1	-1	-1	1	-1	-1
2	-1	-1	-1	-1	-1	-1	0	0	20	20	0	0	2	1	1	1	1	1	-1	2	-1	1	-1	2	-1	-1	-1	-1	-1	-1	-1	-1	-1	-1	-1	-1	0	0	0	0
2	-1	1	-1	-1	-1	-1	0	1	20	20	1	1	1	2	1	2	1	1	-1	1	-1	1	-1	2	-1	1	-1	2	-1	1	-1	1	-1	-1	-1	-1	-1	-1	-1	2
2	-1	-1	-1	-1	-1	-1	0	0	40	20	0	0	1	1	2	2	1	1	2	2	-1	1	-1	2	-1	1	-1	2	-1	1	-1	2	-1	1	-1	2	0	3	0	0
2	-1	-1	-1	-1	1	1	1	1	20	20	-1	-1	2	2	1	2	1	1	1	1	1	2	-1	2	-1	1	-1	1	-1	1	-1	-1	-1	-1	-1	-1	1	1	-1	-1
2	-1	-1	-1	-1	-1	-1	0	0	20	20	0	0	1	2	1	1	1	1	1	1	2	2	-1	1	-1	1	-1	1	-1	-1	-1	-1	-1	-1	-1	-1	0	0	0	0
2	-1	-1	-1	-1	-1	-1	0	0	-1	-1	0	0	1	2	1	1	1	2	2	2	2	2	1	1	2	1	2	1	1	2	-1	-1	-1	-1	-1	-1	0	0	0	0
2	-1	1	-1	-1	-1	-1	0	1	20	20	1	3	1	2	2	1	2	2	2	1	-1	2	-1	1	-1	-1	-1	-1	-1	-1	-1	-1	-1	-1	-1	-1	-1	1	-1	-1
2	-1	1	-1	-1	-1	-1	0	1	10	10	0	0	1	2	1	2	2	2	2	2	-1	2	-1	2	-1	2	-1	2	-1	2	-1	2	-1	2	-1	2	1	2	0	1
2	-1	1	-1	-1	-1	-1	0	1	20	20	2	0	1	2	1	1	1	1	2	1	1	2	1	2	1	1	1	-1	2	-1	2	-1	1	-1	1	-1	-1	1	-1	0
2	-1	-1	-1	-1	-1	-1	-1	0	40	20	-1	-1	2	1	2	2	2	1	2	2	1	2	2	1	2	2	-1	1	-1	2	-1	2	-1	1	-1	2	-1	-1	-1	-1
2	-1	1	-1	-1	-1	-1	-1	1	20	20	1	-1	1	2	1	1	1	1	-1	1	-1	1	-1	-1	-1	-1	-1	-1	-1	-1	-1	-1	-1	-1	-1	-1	-1	3	-1	-1
2	-1	1	-1	-1	-1	-1	0	1	20	20	1	0	-1	-1	1	1	2	2	2	1	-1	2	-1	1	-1	2	-1	1	-1	2	-1	1	-1	2	-1	1	-1	2	-1	0
2	-1	-1	-1	-1	-1	-1	0	0	20	20	0	0	2	2	2	2	2	2	2	2	-1	2	-1	2	-1	-1	-1	-1	-1	-1	-1	-1	-1	-1	-1	-1	0	0	0	0
2	-1	-1	-1	-1	-1	-1	0	0	20	20	-1	-1	-1	-1	2	1	2	2	-1	2	-1	2	-1	-1	-1	-1	-1	-1	-1	-1	-1	-1	-1	-1	-1	-1	-1	-1	-1	-1
2	-1	-1	1	-1	-1	-1	1	1	40	20	0	0	1	2	1	2	1	1	2	2	-1	1	-1	2	-1	1	-1	2	-1	1	-1	2	-1	1	-1	2	0	1	0	0
2	-1	1	-1	-1	-1	-1	0	1	20	20	0	0	2	2	2	1	2	1	2	2	-1	1	-1	2	-1	2	-1	1	-1	1	-1	-1	-1	-1	-1	-1	-1	1	-1	-1
2	-1	-1	-1	-1	-1	-1	0	0	20	20	-1	-1	2	1	1	1	1	2	2	1	2	1	1	2	1	2	2	2	2	1	-1	1	-1	2	-1	1	-1	-1	-1	-1
2	-1	-1	-1	-1	-1	-1	0	-1	20	40	-1	-1	2	2	1	1	1	1	1	1	1	1	-1	-1	-1	-1	-1	-1	-1	-1	-1	-1	-1	-1	-1	-1	-1	-1	-1	-1
2	1	1	-1	-1	-1	-1	1	1	20	20	0	0	1	1	-1	1	-1	2	-1	1	-1	2	-1	1	-1	2	-1	1	-1	2	-1	1	-1	2	-1	1	3	1	0	0
2	-1	-1	-1	-1	-1	-1	0	0	20	20	0	2	2	2	1	1	1	2	2	1	2	2	1	2	-1	1	-1	3	-1	1	-1	1	-1	2	-1	-1	-1	-1	-1	-1
2	1	1	-1	-1	-1	-1	-1	-1	-1	-1	-1	-1	2	2	2	2	2	1	2	2	2	2	2	1	2	2	2	2	-1	2	-1	2	-1	-1	-1	-1	-1	-1	-1	-1
2	-1	1	-1	-1	-1	1	0	1	20	20	0	0	1	1	2	2	2	1	1	2	2	1	-1	2	-1	1	-1	2	-1	1	-1	2	-1	3	-1	2	-1	2	-1	0
2	-1	-1	-1	-1	-1	-1	0	0	20	20	-1	1	1	2	2	2	1	1	1	1	1	1	-1	1	-1	1	-1	1	-1	1	-1	3	-1	-1	-1	-1	-1	-1	-1	-1
2	-1	1	-1	-1	-1	-1	0	1	20	20	0	0	2	2	1	2	-1	2	-1	2	-1	2	-1	2	-1	2	-1	2	-1	2	-1	2	-1	2	-1	2	0	3	0	0
2	-1	1	-1	-1	-1	-1	0	1	20	20	-1	-1	1	1	1	1	2	2	-1	1	-1	2	-1	1	-1	2	-1	1	-1	2	-1	3	-1	2	-1	1	-1	1	-1	-1
2	-1	1	-1	1	-1	-1	0	1	20	20	0	3	2	1	2	2	1	1	2	2	-1	1	-1	2	-1	1	-1	-1	-1	-1	-1	-1	-1	-1	-1	-1	0	3	0	3
2	-1	-1	-1	-1	-1	1	0	1	20	20	-1	-1	1	2	1	1	1	2	1	1	2	2	-1	1	-1	2	-1	3	-1	2	-1	1	-1	2	-1	1	-1	1	-1	-1
2	-1	1	-1	-1	-1	-1	0	1	40	10	0	0	-1	-1	2	1	2	2	-1	1	-1	2	-1	1	-1	2	-1	1	-1	2	-1	1	-1	-1	-1	-1	0	3	0	0
2	-1	1	-1	-1	-1	-1	0	1	40	40	0	-1	-1	-1	1	1	1	1	1	2	1	2	2	1	1	1	2	2	1	2	2	1	-1	-1	-1	-1	0	-1	0	-1
2	-1	-1	-1	-1	-1	-1	-1	-1	20	-1	-1	-1	2	-1	-1	-1	-1	-1	-1	-1	-1	-1	-1	-1	-1	-1	-1	-1	-1	-1	-1	-1	-1	-1	-1	-1	-1	-1	-1	-1
2	-1	-1	-1	-1	-1	-1	0	-1	20	20	0	0	2	1	2	2	2	2	1	2	2	1	-1	2	-1	2	-1	2	-1	-1	-1	-1	-1	-1	-1	-1	0	0	0	0
2	-1	1	-1	-1	-1	-1	0	1	20	20	0	0	2	1	2	1	2	2	1	1	-1	2	-1	1	-1	2	-1	1	-1	2	-1	1	-1	2	-1	1	0	2	0	0
2	-1	1	-1	-1	-1	-1	0	1	20	40	-1	-1	2	1	1	1	1	1	2	2	-1	2	-1	1	-1	1	-1	2	-1	2	-1	1	-1	1	-1	2	-1	1	-1	-1
2	-1	1	-1	-1	-1	-1	0	1	-1	-1	-1	-1	-1	-1	1	1	1	1	1	2	2	2	-1	1	-1	2	-1	1	-1	-1	-1	-1	-1	-1	-1	-1	-1	1	-1	-1
2	1	-1	-1	-1	-1	-1	1	-1	20	40	-1	-1	2	2	1	1	1	2	-1	2	-1	2	-1	2	-1	1	-1	2	-1	1	-1	2	-1	-1	-1	-1	1	-1	2	-1
2	-1	-1	-1	-1	-1	-1	0	0	40	40	-1	-1	1	2	2	1	1	2	1	2	1	2	1	1	-1	2	-1	2	-1	1	-1	1	-1	2	-1	2	-1	-1	-1	-1
2	-1	1	-1	-1	-1	-1	0	1	20	20	0	0	1	1	1	1	2	1	2	1	1	2	1	2	1	2	2	2	1	2	1	1	2	1	2	1	-1	1	-1	-1
2	-1	-1	-1	-1	-1	1	0	1	-1	-1	0	-1	2	2	-1	1	-1	2	-1	1	-1	2	-1	1	-1	2	-1	1	-1	2	-1	1	-1	2	-1	1	0	3	0	0
2	-1	-1	-1	-1	-1	-1	0	0	20	20	0	0	2	2	1	1	1	1	1	1	2	1	1	2	-1	1	-1	1	-1	2	-1	1	-1	1	-1	1	0	0	-1	-1
2	-1	1	-1	-1	-1	-1	0	1	20	20	0	0	-1	2	1	1	2	2	-1	1	-1	2	-1	1	-1	2	-1	1	-1	2	-1	1	-1	2	-1	1	0	1	0	0
2	-1	1	-1	-1	-1	-1	0	1	20	20	0	0	2	1	1	1	1	1	1	1	-1	1	-1	1	-1	-1	-1	-1	-1	-1	-1	-1	-1	-1	-1	-1	0	2	0	1
2	-1	-1	-1	-1	-1	-1	0	0	-1	-1	0	0	-1	-1	2	2	2	2	-1	1	-1	2	-1	2	-1	-1	-1	-1	-1	-1	-1	-1	-1	-1	-1	-1	-1	-1	-1	-1
2	-1	-1	1	1	-1	-1	1	1	20	20	0	0	1	1	2	1	-1	2	-1	1	-1	2	-1	1	-1	2	-1	1	-1	2	-1	1	-1	2	-1	1	0	0	0	0
2	-1	1	-1	-1	-1	-1	0	1	20	20	-1	0	1	2	1	2	1	1	-1	2	-1	1	-1	2	-1	1	-1	2	-1	1	-1	2	-1	1	-1	2	-1	1	-1	0
2	-1	-1	-1	-1	-1	-1	0	0	40	40	0	0	2	2	2	2	2	2	2	1	2	2	-1	2	-1	2	-1	2	-1	3	-1	-1	-1	-1	-1	-1	0	0	-1	-1
2	-1	-1	-1	-1	-1	-1	0	0	20	40	0	0	2	2	1	1	1	1	1	1	1	1	1	1	2	1	-1	1	-1	1	-1	-1	-1	-1	-1	-1	0	0	0	0
2	-1	-1	-1	-1	-1	-1	0	0	40	10	0	0	1	1	2	1	2	2	-1	1	-1	2	-1	1	-1	2	-1	1	-1	2	-1	1	-1	2	-1	1	0	0	0	0
2	-1	-1	-1	-1	-1	1	0	1	20	20	-1	-1	-1	-1	2	1	2	2	2	2	-1	1	-1	2	-1	1	-1	1	-1	2	-1	2	-1	1	-1	2	-1	-1	-1	-1
2	-1	-1	-1	-1	-1	-1	0	0	10	10	0	0	2	2	1	1	-1	2	-1	1	-1	-1	-1	-1	-1	-1	-1	-1	-1	-1	-1	-1	-1	-1	-1	-1	0	0	0	0
2	-1	-1	-1	-1	-1	-1	0	-1	40	20	-1	0	-1	-1	1	1	2	2	1	1	2	2	1	1	-1	2	-1	1	-1	2	-1	1	-1	2	1	1	-1	3	-1	0
2	-1	-1	-1	-1	-1	-1	0	0	20	20	-1	-1	2	1	1	2	2	1	1	2	-1	2	-1	1	-1	2	-1	1	-1	2	-1	2	-1	-1	-1	-1	-1	-1	-1	-1
2	-1	-1	-1	-1	-1	1	0	1	40	20	-1	-1	-1	-1	1	1	2	1	1	2	2	1	-1	2	-1	1	-1	2	-1	1	-1	2	-1	1	-1	2	-1	2	-1	-1
2	-1	-1	-1	-1	-1	-1	0	0	20	20	-1	-1	2	1	2	2	2	2	2	2	-1	2	-1	-1	-1	-1	-1	-1	-1	-1	-1	-1	-1	-1	-1	-1	-1	-1	-1	-1
2	-1	1	-1	-1	-1	-1	0	1	20	20	0	0	2	1	2	1	1	2	1	1	1	2	2	1	-1	2	-1	1	-1	2	-1	1	-1	2	-1	1	0	2	0	0
2	-1	-1	-1	-1	-1	1	0	1	20	20	0	0	2	1	2	1	-1	2	-1	1	-1	2	-1	1	-1	2	-1	1	-1	2	-1	1	-1	2	-1	1	0	2	0	0
2	-1	1	-1	-1	-1	-1	0	1	20	40	-1	-1	1	2	1	1	1	1	1	1	1	1	-1	1	-1	1	-1	1	-1	1	-1	2	-1	2	-1	2	-1	1	-1	-1
2	-1	1	-1	-1	1	-1	1	0	-1	-1	2	0	-1	-1	1	2	1	1	-1	2	-1	1	-1	1	-1	1	-1	1	-1	-1	-1	-1	-1	-1	-1	-1	0	0	0	0
2	1	-1	1	1	-1	-1	1	1	20	20	-1	-1	1	1	1	1	2	2	1	1	-1	2	-1	1	-1	2	-1	1	-1	2	-1	1	-1	2	-1	1	3	3	-1	-1
2	-1	-1	-1	-1	-1	-1	-1	-1	20	10	0	0	2	2	1	2	2	1	1	2	2	1	1	1	1	-1	-1	-1	-1	-1	-1	-1	-1	-1	-1	-1	0	0	0	0
2	-1	-1	-1	-1	-1	-1	0	0	20	20	0	0	2	2	1	1	1	1	1	1	-1	1	-1	1	-1	1	-1	-1	-1	-1	-1	-1	-1	-1	-1	-1	0	0	0	0
2	-1	1	-1	-1	-1	-1	0	1	20	40	0	0	1	1	2	2	1	3	2	1	1	2	-1	1	-1	2	-1	1	-1	2	-1	1	-1	2	-1	1	2	2	0	0
2	-1	-1	-1	-1	-1	-1	0	0	20	20	0	0	2	2	2	2	1	2	2	2	-1	1	-1	1	-1	-1	-1	-1	-1	-1	-1	-1	-1	-1	-1	-1	0	0	0	0
2	-1	1	-1	-1	-1	-1	0	1	20	20	-1	0	1	1	1	2	2	2	2	1	2	2	-1	1	-1	2	-1	1	-1	2	-1	2	-1	1	-1	2	-1	2	-1	-1
2	-1	1	-1	-1	-1	-1	0	1	20	20	-1	0	2	1	2	1	2	1	1	1	2	2	2	2	-1	2	-1	1	-1	2	-1	1	-1	-1	-1	-1	-1	3	-1	0
2	-1	-1	-1	-1	-1	-1	0	0	60	20	3	0	1	2	2	2	1	1	2	1	-1	-1	-1	-1	-1	-1	-1	-1	-1	-1	-1	-1	-1	-1	-1	-1	-1	-1	-1	-1
2	-1	1	-1	-1	-1	-1	0	1	10	20	0	0	1	2	1	2	1	2	1	2	-1	2	-1	2	-1	2	-1	2	-1	2	-1	2	-1	2	-1	2	0	1	0	0
2	-1	-1	-1	-1	-1	1	0	1	20	20	0	0	2	2	1	1	2	2	1	1	2	2	1	1	2	2	-1	1	-1	2	-1	1	-1	2	-1	1	0	3	0	0
2	-1	1	-1	-1	-1	-1	0	1	20	20	-1	0	2	2	1	1	2	2	2	1	1	2	2	1	1	2	-1	1	-1	2	-1	1	-1	2	-1	1	-1	0	-1	0
2	-1	1	-1	-1	-1	-1	0	1	-1	-1	-1	-1	-1	-1	1	2	2	1	2	2	1	1	2	2	2	1	-1	2	-1	1	-1	2	-1	1	-1	2	-1	1	-1	-1
2	-1	-1	-1	-1	-1	-1	0	-1	20	20	0	0	1	2	1	1	2	1	1	1	1	2	1	1	1	2	1	1	-1	1	-1	1	-1	2	-1	1	0	0	0	0
2	-1	-1	-1	-1	-1	1	0	1	10	40	0	0	2	1	1	1	2	2	-1	1	-1	2	-1	1	-1	2	-1	1	-1	2	-1	1	-1	2	-1	1	0	0	0	0
2	-1	-1	-1	-1	-1	-1	-1	0	40	20	3	-1	2	2	1	2	2	1	2	2	1	2	-1	2	-1	1	-1	1	-1	2	-1	3	-1	1	-1	2	-1	-1	-1	-1
2	-1	-1	-1	-1	-1	-1	-1	1	20	20	-1	0	-1	-1	1	1	1	2	-1	1	-1	2	-1	1	-1	2	-1	1	-1	2	-1	1	-1	2	-1	1	-1	1	-1	0
2	-1	1	-1	-1	-1	-1	0	1	20	20	-1	-1	1	2	1	2	-1	1	-1	2	-1	1	-1	2	-1	1	-1	2	-1	1	-1	2	-1	-1	-1	-1	-1	3	-1	-1
2	-1	1	1	1	-1	-1	1	1	-1	20	0	2	2	2	2	1	1	2	1	1	1	3	2	1	2	2	2	2	2	2	1	1	2	2	1	2	1	1	0	-1
2	-1	-1	-1	-1	-1	-1	0	0	20	20	0	0	-1	-1	2	2	-1	1	-1	2	-1	1	-1	2	-1	1	-1	2	-1	1	-1	1	-1	1	-1	-1	1	0	-1	-1
2	-1	1	-1	-1	-1	-1	0	-1	20	20	2	0	-1	-1	1	1	2	2	-1	1	-1	2	-1	1	-1	2	-1	1	-1	2	-1	1	-1	2	-1	1	0	1	0	0
2	-1	-1	-1	-1	-1	-1	0	0	40	20	0	0	2	1	2	2	2	2	2	2	2	1	2	1	2	2	2	2	2	2	1	1	-1	1	-1	2	-1	-1	-1	-1
2	-1	-1	-1	-1	-1	-1	0	0	-1	-1	-1	-1	-1	-1	1	1	1	1	2	1	-1	2	-1	1	-1	1	-1	1	-1	1	-1	1	-1	-1	-1	-1	-1	-1	-1	-1
2	-1	-1	-1	-1	-1	1	0	1	20	20	0	0	-1	-1	1	1	1	2	-1	1	-1	2	-1	1	-1	2	-1	1	-1	2	-1	1	-1	2	-1	1	0	2	0	0
2	-1	-1	-1	-1	-1	-1	0	0	-1	-1	0	0	2	2	1	2	2	2	1	1	2	2	1	2	-1	2	-1	2	-1	2	-1	-1	-1	-1	-1	-1	-1	-1	-1	-1
2	-1	-1	-1	-1	-1	-1	0	0	10	20	0	0	-1	-1	1	1	2	2	1	1	2	1	1	1	2	1	-1	1	-1	1	-1	-1	-1	-1	-1	-1	0	0	0	0
2	-1	1	-1	-1	-1	-1	0	1	20	20	0	-1	2	1	2	1	1	2	-1	1	-1	1	-1	2	-1	1	-1	2	-1	1	-1	2	-1	1	-1	2	0	3	0	0
2	-1	-1	-1	-1	-1	1	0	1	10	10	-1	-1	1	2	1	2	1	2	-1	1	-1	2	-1	2	-1	2	-1	1	-1	1	-1	1	-1	-1	-1	-1	-1	-1	-1	-1
2	-1	-1	-1	-1	-1	-1	-1	-1	20	10	2	2	1	2	2	1	1	2	2	1	-1	2	-1	1	-1	2	-1	1	-1	2	-1	1	-1	2	-1	1	-1	2	-1	-1
2	-1	1	-1	-1	-1	-1	0	1	20	40	-1	1	1	2	1	1	1	2	1	1	1	2	1	1	-1	2	-1	1	-1	2	-1	1	-1	2	-1	1	-1	3	-1	0
2	-1	-1	-1	-1	-1	-1	0	0	10	20	0	0	1	1	1	2	1	1	2	1	-1	2	-1	2	-1	2	-1	1	-1	-1	-1	-1	-1	-1	-1	-1	-1	-1	-1	-1
2	-1	1	-1	-1	-1	-1	-1	-1	-1	-1	-1	-1	-1	-1	3	2	1	-1	-1	-1	-1	-1	-1	-1	-1	-1	-1	-1	-1	1	-1	2	1	1	-1	2	-1	1	-1	-1
2	1	-1	-1	-1	-1	-1	1	-1	20	60	-1	-1	1	2	1	1	1	1	1	1	1	2	2	1	1	2	1	1	-1	1	-1	2	-1	1	-1	2	1	-1	-1	-1
2	-1	-1	-1	-1	-1	-1	0	0	20	20	-1	-1	2	2	1	1	1	1	1	2	2	2	-1	1	-1	1	-1	2	-1	-1	-1	-1	-1	-1	-1	-1	-1	-1	-1	-1
2	-1	1	1	-1	-1	-1	1	1	20	40	0	0	-1	-1	2	1	2	2	1	1	2	2	-1	2	-1	1	-1	2	-1	2	-1	1	-1	1	-1	2	3	1	0	0
2	-1	1	-1	-1	-1	-1	0	1	40	40	-1	0	1	2	2	1	1	2	-1	1	-1	2	-1	1	-1	2	-1	2	-1	1	-1	2	-1	1	-1	1	-1	3	-1	0
2	-1	-1	1	1	-1	-1	1	1	20	60	3	0	2	2	1	2	1	2	2	1	1	1	-1	2	-1	1	-1	2	-1	1	-1	2	-1	2	-1	1	0	0	0	0
2	-1	-1	-1	-1	-1	-1	0	0	20	20	0	0	2	2	1	1	-1	1	-1	2	-1	2	-1	1	-1	-1	-1	-1	-1	-1	-1	-1	-1	-1	-1	-1	0	0	0	0
2	-1	-1	-1	-1	-1	-1	0	0	20	20	0	0	2	1	1	2	2	1	1	1	-1	2	-1	2	-1	2	-1	1	-1	2	-1	1	-1	2	-1	1	-1	-1	-1	-1
2	-1	-1	-1	-1	-1	-1	0	0	20	40	-1	-1	1	1	1	1	1	2	1	1	-1	2	-1	1	-1	2	-1	2	-1	2	-1	-1	-1	-1	-1	-1	-1	-1	-1	-1
2	-1	-1	-1	-1	-1	-1	0	0	20	20	0	0	1	2	1	1	1	2	1	2	-1	1	-1	1	-1	1	-1	2	-1	1	-1	1	-1	-1	-1	-1	0	0	0	0
2	-1	-1	-1	-1	-1	-1	0	-1	20	20	1	3	-1	-1	1	1	1	1	2	1	1	2	-1	2	-1	1	-1	1	-1	2	-1	-1	-1	-1	-1	-1	0	0	0	0
2	-1	-1	-1	-1	-1	-1	-1	0	20	20	0	0	-1	-1	1	1	1	2	1	1	1	1	1	2	1	1	1	2	1	1	-1	2	-1	1	-1	2	-1	-1	-1	-1
2	-1	-1	-1	1	-1	-1	0	1	20	20	0	0	-1	-1	1	2	2	1	-1	2	-1	-1	-1	-1	-1	-1	-1	-1	-1	-1	-1	-1	-1	-1	-1	-1	0	1	0	0
2	-1	-1	-1	-1	-1	1	0	0	20	20	1	-1	1	1	1	1	1	2	1	1	1	1	1	1	-1	1	-1	2	-1	1	-1	2	-1	1	-1	-1	-1	-1	-1	-1
2	-1	1	-1	-1	-1	-1	0	1	10	20	2	-1	1	1	-1	3	-1	-1	-1	-1	-1	-1	-1	-1	-1	-1	-1	-1	-1	-1	-1	-1	-1	-1	-1	-1	-1	1	-1	1
2	-1	-1	-1	-1	-1	-1	0	0	20	20	-1	2	2	2	2	2	2	2	2	1	-1	1	-1	-1	-1	-1	-1	-1	-1	-1	-1	-1	-1	-1	-1	-1	-1	-1	-1	-1
2	-1	1	-1	-1	-1	-1	0	1	-1	-1	0	0	-1	-1	2	1	2	2	-1	1	-1	2	-1	1	-1	2	-1	1	-1	2	-1	1	-1	2	-1	1	-1	3	-1	0
2	-1	1	-1	-1	-1	-1	0	1	20	20	-1	0	-1	-1	2	2	1	1	2	2	-1	2	-1	2	-1	2	-1	2	-1	2	-1	1	-1	1	-1	-1	-1	3	-1	0
2	-1	-1	-1	-1	-1	-1	0	0	10	20	-1	1	1	1	2	1	2	1	-1	1	-1	2	-1	1	-1	2	-1	-1	-1	-1	-1	-1	-1	-1	-1	-1	-1	2	-1	-1
2	-1	-1	-1	-1	-1	-1	0	1	20	40	3	0	1	-1	1	1	1	2	1	1	1	2	-1	1	-1	2	-1	1	-1	2	-1	1	-1	2	-1	1	0	3	0	0
2	-1	-1	-1	-1	-1	-1	0	0	40	20	0	0	-1	-1	2	2	1	1	1	1	1	1	2	2	-1	1	-1	-1	-1	-1	-1	-1	-1	-1	-1	-1	-1	-1	-1	-1
2	-1	-1	-1	-1	-1	-1	0	-1	10	10	0	0	1	2	1	1	-1	2	-1	1	-1	1	-1	1	-1	2	-1	-1	-1	-1	-1	-1	-1	-1	-1	-1	0	0	0	0
2	-1	-1	-1	-1	-1	-1	0	0	10	10	0	0	2	2	2	2	-1	2	-1	1	-1	-1	-1	-1	-1	-1	-1	-1	-1	-1	-1	-1	-1	-1	-1	-1	0	0	0	0
2	-1	1	-1	-1	-1	-1	0	1	20	20	0	0	1	2	2	2	-1	1	-1	2	-1	1	-1	2	-1	1	-1	2	-1	1	-1	2	-1	1	-1	2	0	1	0	0
2	-1	-1	-1	-1	-1	-1	0	0	20	20	-1	-1	1	2	2	1	1	2	2	1	-1	2	-1	1	-1	2	-1	1	-1	2	-1	1	-1	-1	-1	-1	-1	-1	-1	-1
2	-1	1	-1	-1	-1	-1	0	1	20	20	-1	0	2	1	2	1	2	2	1	1	-1	2	-1	1	-1	2	-1	-1	-1	-1	-1	-1	-1	-1	-1	-1	-1	3	-1	0
2	-1	-1	-1	-1	-1	-1	0	0	20	20	0	0	1	-1	2	1	-1	1	-1	1	-1	1	-1	1	-1	1	-1	2	-1	-1	-1	-1	-1	-1	-1	-1	0	2	0	1
2	-1	-1	-1	-1	-1	-1	0	0	40	40	-1	-1	1	1	2	2	2	1	1	1	2	1	1	2	-1	1	-1	1	-1	1	-1	2	-1	-1	-1	-1	-1	-1	-1	-1
2	1	-1	-1	-1	-1	-1	1	-1	20	20	-1	-1	1	1	1	1	1	2	1	1	2	2	-1	1	-1	2	-1	1	-1	2	-1	1	-1	2	-1	1	3	-1	0	-1
2	-1	1	-1	-1	-1	-1	0	1	20	20	0	0	1	1	1	1	2	2	1	1	-1	2	-1	1	-1	2	-1	1	-1	2	-1	1	-1	2	-1	1	0	2	0	0
2	-1	-1	-1	1	-1	-1	1	1	-1	-1	-1	-1	1	2	2	1	1	2	2	1	2	1	2	1	-1	2	-1	1	-1	2	-1	1	-1	2	-1	1	-1	3	-1	-1
2	-1	-1	-1	-1	-1	-1	0	0	20	20	-1	-1	1	2	2	1	2	1	2	1	2	1	1	1	-1	1	-1	1	-1	2	-1	1	-1	1	-1	-1	-1	-1	-1	-1
2	-1	1	-1	-1	-1	-1	0	1	40	20	-1	-1	2	2	2	2	2	1	2	1	2	1	1	1	1	1	-1	-1	-1	-1	-1	-1	-1	-1	-1	-1	-1	1	-1	-1
2	-1	-1	-1	-1	-1	-1	-1	-1	20	20	0	0	1	1	1	2	2	2	1	2	-1	1	-1	2	-1	2	-1	1	-1	2	-1	-1	-1	-1	-1	-1	0	0	0	0
2	-1	-1	-1	-1	-1	1	0	1	20	40	2	-1	2	1	1	1	1	1	1	2	1	1	1	1	1	2	2	1	1	1	1	1	-1	1	-1	1	-1	2	-1	-1
2	-1	-1	-1	-1	1	-1	1	-1	-1	-1	-1	1	2	2	1	1	1	1	2	2	1	1	-1	2	-1	-1	-1	-1	-1	-1	-1	-1	-1	-1	-1	-1	-1	-1	-1	-1
2	-1	-1	-1	-1	-1	-1	0	0	20	10	0	0	1	2	1	2	1	1	1	1	1	1	1	1	-1	2	-1	1	-1	-1	-1	-1	-1	-1	-1	-1	0	0	0	0
2	-1	-1	-1	-1	-1	1	0	1	20	20	-1	-1	1	2	1	1	-1	1	-1	2	-1	1	-1	2	-1	1	-1	2	-1	2	-1	1	-1	3	-1	1	-1	-1	-1	-1
2	1	-1	-1	-1	-1	1	1	1	20	20	0	0	1	2	1	1	1	2	2	1	-1	2	-1	1	-1	2	-1	1	-1	2	-1	1	-1	2	-1	1	3	3	0	0
2	-1	-1	-1	-1	-1	-1	0	1	-1	-1	-1	0	-1	-1	1	1	2	2	2	1	1	1	-1	2	-1	1	-1	1	-1	1	-1	2	-1	1	-1	-1	-1	2	-1	-1
2	-1	-1	-1	1	-1	-1	0	1	20	20	-1	-1	2	2	1	2	2	2	2	2	-1	2	-1	2	-1	2	-1	1	-1	2	-1	-1	-1	-1	-1	-1	0	2	-1	-1
2	-1	1	-1	-1	1	-1	1	0	20	20	3	0	1	2	1	1	2	2	1	1	2	2	-1	1	-1	-1	-1	-1	-1	-1	-1	-1	-1	-1	-1	-1	2	0	0	0
2	-1	-1	-1	-1	-1	-1	0	0	20	-1	-1	-1	2	2	2	1	2	1	-1	2	-1	2	-1	2	-1	1	-1	1	-1	-1	-1	-1	-1	-1	-1	-1	-1	-1	-1	-1
2	-1	1	-1	-1	-1	-1	-1	1	40	20	-1	0	1	2	1	2	2	1	1	2	1	1	2	2	-1	1	-1	2	-1	1	-1	2	-1	1	-1	2	-1	1	-1	0
2	-1	-1	-1	-1	-1	-1	-1	-1	-1	-1	-1	-1	-1	-1	2	1	2	1	1	1	2	-1	1	-1	2	-1	-1	-1	-1	-1	-1	-1	-1	-1	-1	-1	-1	-1	-1	-1
2	-1	-1	-1	-1	-1	-1	0	0	-1	-1	0	0	-1	-1	1	1	1	1	2	2	1	1	-1	1	-1	1	-1	2	-1	1	-1	-1	-1	-1	-1	-1	0	0	0	0
2	-1	-1	-1	-1	-1	-1	0	0	20	40	0	1	1	2	1	1	2	2	2	1	-1	1	-1	-1	-1	-1	-1	-1	-1	-1	-1	-1	-1	-1	-1	-1	0	0	0	0
2	-1	-1	-1	-1	-1	-1	0	-1	40	20	3	1	1	2	1	1	1	2	2	1	2	1	1	2	-1	2	-1	2	-1	-1	-1	-1	-1	-1	-1	-1	-1	-1	-1	-1
2	-1	-1	-1	-1	-1	-1	0	0	20	40	2	0	-1	-1	2	1	1	1	-1	2	-1	2	-1	-1	-1	-1	-1	-1	-1	-1	-1	-1	-1	-1	-1	-1	0	0	0	0
2	-1	1	-1	-1	-1	-1	0	1	10	10	3	0	1	1	-1	2	-1	2	-1	2	-1	1	-1	2	-1	2	-1	1	-1	2	-1	1	-1	1	-1	2	2	1	1	2
2	-1	-1	-1	-1	1	1	0	1	60	60	-1	-1	2	-1	2	1	-1	2	1	1	2	2	-1	2	-1	1	-1	2	-1	1	-1	1	-1	2	-1	1	-1	2	-1	0
2	-1	-1	-1	-1	-1	-1	-1	-1	-1	-1	0	0	-1	-1	1	1	1	2	2	1	2	2	-1	2	-1	1	-1	1	-1	2	-1	1	-1	2	-1	1	0	0	0	0
1	1	-1	-1	-1	-1	-1	0	0	20	20	-1	-1	2	2	1	1	2	1	1	1	1	2	2	2	-1	-1	-1	-1	-1	-1	-1	-1	-1	-1	-1	-1	-1	-1	-1	-1
1	-1	-1	-1	-1	-1	1	0	1	20	40	-1	-1	1	2	2	2	-1	1	-1	2	-1	1	-1	2	-1	1	-1	2	-1	1	-1	2	-1	1	-1	2	-1	-1	-1	-1
1	-1	1	-1	-1	-1	-1	-1	1	20	20	-1	-1	2	-1	2	1	2	2	2	1	-1	2	-1	1	-1	2	-1	1	-1	2	-1	1	-1	2	-1	1	-1	3	-1	-1
1	-1	-1	-1	-1	-1	-1	0	0	20	20	0	-1	1	2	1	2	2	1	-1	1	-1	2	-1	1	-1	2	-1	2	-1	-1	-1	-1	-1	-1	-1	-1	-1	-1	-1	-1
1	-1	-1	-1	-1	1	1	1	1	20	40	2	0	1	1	1	1	2	2	-1	2	-1	1	-1	1	-1	2	-1	1	-1	-1	-1	-1	-1	-1	-1	-1	3	3	0	0
1	-1	-1	-1	-1	-1	1	0	1	-1	-1	-1	-1	-1	-1	2	1	2	2	-1	1	-1	2	-1	1	-1	2	-1	1	-1	2	-1	1	-1	2	-1	1	-1	-1	-1	-1
1	-1	-1	1	-1	-1	-1	1	0	40	40	2	-1	2	1	2	2	2	1	2	2	-1	2	-1	1	-1	1	-1	1	-1	2	-1	2	-1	1	-1	-1	2	-1	0	-1
1	-1	1	-1	-1	1	-1	0	1	20	20	-1	-1	1	2	-1	2	-1	1	-1	2	-1	1	-1	2	-1	1	-1	2	-1	1	-1	2	-1	1	-1	2	-1	3	-1	-1
1	-1	1	-1	-1	-1	-1	0	1	-1	-1	1	0	-1	-1	1	2	1	1	1	2	1	1	-1	2	-1	1	-1	2	-1	1	-1	2	-1	1	-1	2	-1	3	-1	0
1	-1	-1	-1	-1	-1	-1	0	-1	20	20	-1	0	1	1	2	1	-1	2	-1	1	-1	2	-1	1	-1	2	-1	1	-1	2	-1	1	-1	2	-1	1	-1	1	-1	0
1	-1	-1	-1	-1	-1	1	0	1	20	20	-1	-1	-1	-1	1	2	2	2	-1	2	-1	1	-1	1	-1	2	-1	2	-1	1	-1	1	-1	1	-1	2	-1	1	-1	-1
1	-1	-1	-1	-1	1	1	1	1	20	20	-1	-1	2	2	1	1	2	2	-1	1	-1	2	-1	1	-1	2	-1	1	-1	2	-1	1	-1	2	-1	1	2	3	1	0
1	-1	-1	-1	-1	-1	-1	0	0	40	40	3	0	1	1	1	1	1	2	2	2	2	2	1	1	-1	1	-1	2	-1	2	-1	2	-1	1	-1	1	-1	0	-1	0
1	-1	-1	-1	-1	-1	1	0	1	10	10	-1	2	1	2	1	1	1	2	-1	1	-1	2	-1	1	-1	2	-1	1	-1	2	-1	1	-1	2	-1	1	-1	1	-1	-1
1	-1	-1	-1	-1	1	-1	0	0	40	20	0	0	1	2	1	1	2	2	2	2	2	2	1	2	1	2	-1	1	-1	1	-1	2	-1	2	-1	2	0	0	0	0
1	-1	-1	-1	-1	-1	-1	0	0	20	20	0	0	2	2	1	1	-1	2	-1	1	-1	2	-1	-1	-1	-1	-1	-1	-1	-1	-1	-1	-1	-1	-1	-1	0	0	0	0
1	-1	-1	-1	-1	1	-1	0	0	40	20	1	-1	-1	-1	1	1	2	2	2	1	-1	2	-1	1	-1	2	-1	1	-1	2	-1	1	-1	2	-1	1	-1	-1	0	-1
1	-1	-1	-1	-1	1	-1	0	1	20	20	-1	-1	1	1	2	1	1	2	2	1	2	2	2	2	-1	1	-1	2	-1	1	-1	2	-1	1	-1	2	-1	2	-1	-1
1	-1	1	-1	-1	-1	-1	0	1	-1	-1	0	0	-1	-1	1	2	1	1	1	2	1	1	1	2	1	1	-1	2	-1	1	-1	2	-1	1	-1	2	0	2	0	0
1	-1	-1	-1	-1	-1	-1	-1	0	20	20	-1	-1	1	1	2	1	-1	2	-1	1	-1	2	-1	1	-1	2	-1	1	-1	2	-1	1	-1	2	-1	1	-1	-1	-1	-1
1	-1	-1	-1	-1	-1	-1	-1	-1	-1	-1	-1	-1	2	2	2	1	2	2	2	2	1	2	1	2	1	1	1	2	1	2	1	2	-1	2	-1	1	-1	-1	-1	-1
1	-1	1	-1	-1	-1	-1	-1	1	-1	-1	-1	3	-1	-1	2	1	2	2	1	1	2	2	-1	1	-1	2	-1	1	-1	2	-1	1	-1	2	-1	1	-1	3	-1	0
1	-1	-1	-1	-1	-1	-1	0	-1	20	20	0	0	1	1	1	1	1	2	1	1	-1	2	-1	1	-1	2	-1	1	-1	2	-1	1	-1	2	-1	1	0	3	0	3
1	-1	-1	-1	-1	-1	-1	0	0	20	20	-1	-1	1	1	1	1	2	1	1	1	2	1	2	2	1	1	-1	-1	-1	-1	-1	-1	-1	-1	-1	-1	-1	-1	-1	-1
1	-1	-1	-1	-1	-1	-1	0	0	20	40	-1	-1	1	1	2	2	1	1	2	2	1	1	2	2	1	1	-1	1	-1	2	-1	1	-1	2	-1	2	-1	-1	-1	-1
1	-1	-1	-1	-1	-1	-1	-1	-1	-1	-1	-1	-1	1	1	2	2	2	1	2	1	2	1	2	1	2	1	-1	1	-1	1	-1	1	-1	1	-1	1	-1	-1	-1	3
1	-1	1	-1	-1	-1	-1	0	1	-1	-1	3	-1	-1	-1	2	1	2	2	2	2	1	2	-1	2	-1	1	-1	-1	-1	-1	-1	-1	-1	-1	-1	-1	-1	-1	-1	-1
1	-1	-1	-1	-1	-1	-1	0	-1	20	20	0	0	2	2	1	1	2	2	2	1	1	2	1	1	-1	2	-1	1	-1	2	-1	1	-1	2	-1	1	-1	-1	0	-1
1	-1	-1	-1	-1	-1	-1	0	0	20	20	0	0	2	2	2	2	1	1	2	2	1	1	2	2	1	2	2	1	1	1	2	1	-1	2	-1	1	-1	-1	-1	-1
1	-1	-1	-1	-1	-1	-1	-1	-1	20	20	2	1	1	2	1	1	2	2	1	1	2	2	1	1	-1	2	-1	1	-1	2	-1	1	-1	2	-1	1	0	3	0	0
1	-1	1	-1	-1	-1	-1	0	1	20	20	-1	-1	1	1	1	1	1	1	-1	1	-1	1	-1	1	-1	1	-1	1	-1	1	-1	1	-1	1	-1	1	-1	2	-1	0
1	-1	-1	-1	-1	-1	-1	0	0	10	20	0	1	2	1	1	1	2	2	2	2	1	1	1	1	2	2	1	2	2	1	2	2	1	1	2	1	0	0	0	0
1	-1	1	-1	-1	-1	-1	-1	1	20	20	-1	-1	1	1	1	1	2	2	2	1	1	2	1	1	2	2	-1	1	-1	2	-1	1	-1	2	-1	1	-1	2	-1	-1
1	-1	-1	-1	-1	1	-1	0	0	20	20	-1	-1	1	2	1	1	1	2	1	2	1	1	2	1	1	1	1	2	1	1	2	2	-1	2	-1	1	-1	-1	-1	-1
1	-1	1	-1	-1	-1	-1	-1	1	20	20	0	0	1	1	1	1	2	2	1	1	1	2	2	1	-1	2	-1	1	-1	2	-1	1	-1	2	-1	1	0	2	0	0
1	-1	1	-1	-1	-1	-1	0	1	20	20	-1	-1	1	-1	2	1	1	2	2	1	2	2	1	1	1	2	-1	1	-1	2	-1	1	-1	2	-1	1	-1	-1	-1	-1
1	-1	1	-1	-1	-1	-1	0	1	20	20	-1	0	1	1	1	2	1	2	2	2	-1	2	-1	2	-1	2	-1	2	-1	2	-1	2	-1	2	-1	2	-1	3	-1	0
1	1	1	-1	-1	-1	-1	1	1	20	20	0	0	2	1	2	1	2	2	2	1	2	2	2	1	-1	2	-1	1	-1	2	-1	1	-1	2	-1	1	2	2	0	0
1	1	-1	-1	-1	-1	1	1	1	20	20	1	3	2	2	2	1	1	2	2	1	1	2	2	1	2	2	1	1	2	2	1	1	-1	2	-1	1	3	1	0	0
1	-1	-1	-1	-1	-1	-1	0	-1	20	20	0	0	1	1	1	1	-1	2	-1	1	-1	2	-1	1	-1	2	-1	1	-1	2	-1	1	-1	2	-1	1	0	3	0	0
1	-1	1	-1	-1	1	-1	0	1	20	20	0	0	1	1	1	2	-1	1	-1	2	-1	1	-1	2	-1	1	-1	2	-1	1	-1	2	-1	1	-1	2	0	3	0	0
1	-1	-1	-1	-1	-1	-1	-1	-1	-1	-1	-1	-1	-1	-1	1	2	1	1	1	2	2	1	-1	2	-1	1	-1	2	-1	1	-1	2	-1	1	-1	2	-1	-1	-1	-1
1	-1	-1	-1	-1	-1	-1	0	-1	20	20	0	0	1	1	-1	2	-1	1	-1	2	-1	1	-1	2	-1	1	-1	2	-1	1	-1	2	-1	1	-1	2	0	0	0	0
1	1	-1	-1	-1	-1	-1	1	-1	-1	-1	-1	-1	-1	-1	1	2	2	1	2	2	1	1	-1	2	-1	1	-1	2	-1	1	-1	2	-1	1	-1	2	-1	-1	-1	-1
1	-1	-1	-1	-1	-1	-1	0	0	20	20	0	0	2	1	1	1	2	1	2	2	1	1	2	2	-1	1	-1	2	-1	1	-1	2	-1	1	-1	2	0	1	0	0
1	-1	1	-1	-1	-1	-1	0	1	20	20	0	0	-1	-1	1	1	-1	2	-1	1	-1	2	-1	1	-1	2	-1	1	-1	2	-1	1	-1	2	-1	1	0	1	0	0
1	-1	-1	-1	-1	-1	-1	0	-1	-1	-1	3	3	-1	-1	-1	1	-1	1	-1	2	-1	1	-1	2	-1	1	-1	2	-1	1	-1	2	-1	1	-1	2	-1	3	-1	-1
2	-1	-1	-1	-1	-1	-1	0	-1	-1	-1	0	-1	-1	-1	2	2	2	1	-1	2	-1	1	-1	2	-1	1	-1	2	-1	1	-1	2	-1	1	-1	2	-1	3	-1	0
2	-1	1	-1	-1	-1	-1	0	1	20	20	0	0	1	1	2	2	1	1	1	2	2	1	1	2	-1	1	-1	2	-1	1	-1	2	-1	1	-1	2	0	1	0	0
2	-1	-1	-1	-1	-1	-1	0	0	20	20	0	0	2	1	1	1	2	2	1	1	-1	1	-1	2	-1	1	-1	-1	-1	-1	-1	-1	-1	-1	-1	-1	0	1	0	3
2	-1	1	-1	-1	-1	-1	0	1	20	20	0	0	1	1	1	1	1	2	2	1	1	2	-1	1	-1	2	-1	1	-1	2	-1	1	-1	2	-1	1	-1	1	-1	0
2	-1	1	-1	-1	-1	-1	0	1	20	20	-1	0	1	1	2	1	1	2	2	1	2	2	-1	1	-1	2	-1	1	-1	2	-1	1	-1	2	-1	1	-1	3	-1	0
2	-1	-1	-1	-1	-1	-1	0	0	20	20	0	0	1	1	2	1	2	2	1	1	2	1	1	2	1	2	-1	2	-1	2	-1	-1	-1	-1	-1	-1	0	0	0	0
2	-1	1	-1	-1	-1	-1	0	1	20	20	0	0	1	1	1	1	1	2	1	1	1	2	1	1	-1	2	-1	1	-1	2	-1	1	-1	2	-1	1	0	3	0	0
2	-1	-1	-1	-1	-1	-1	0	0	20	20	0	0	1	1	1	1	1	2	1	1	1	2	1	1	-1	2	-1	1	-1	2	-1	1	-1	2	-1	1	0	3	0	0
2	-1	1	1	-1	1	-1	1	1	20	20	1	-1	2	1	2	2	2	1	2	1	2	1	1	1	2	1	2	1	2	2	2	2	-1	2	-1	1	1	-1	-1	-1
2	-1	1	-1	-1	-1	-1	0	1	20	20	-1	-1	1	1	2	1	2	2	-1	1	-1	2	-1	1	-1	2	-1	1	-1	2	-1	1	-1	2	-1	1	-1	-1	-1	-1
2	-1	-1	-1	-1	1	-1	0	-1	20	20	-1	-1	1	1	1	1	1	1	1	2	-1	-1	-1	-1	-1	-1	-1	-1	-1	-1	-1	-1	-1	-1	-1	-1	1	-1	-1	-1
2	-1	-1	-1	-1	-1	-1	0	0	20	20	0	0	1	1	1	1	2	2	2	1	2	2	-1	1	-1	2	-1	1	-1	2	-1	1	-1	2	-1	1	0	3	0	0
2	-1	-1	-1	-1	-1	-1	-1	-1	20	20	-1	-1	2	-1	1	1	2	2	2	1	1	2	-1	1	-1	2	-1	1	-1	2	-1	1	-1	2	-1	1	-1	-1	-1	-1
2	-1	1	-1	-1	1	-1	1	1	20	20	0	2	1	2	1	2	1	2	1	2	1	2	1	2	1	2	1	2	-1	2	-1	2	-1	2	-1	2	1	1	-1	-1
2	-1	-1	-1	1	-1	-1	0	1	20	20	-1	2	1	1	1	2	2	1	1	2	-1	1	-1	2	-1	1	-1	2	-1	1	-1	2	-1	1	-1	2	-1	1	-1	-1
2	1	-1	-1	-1	-1	-1	1	0	20	20	0	-1	1	1	2	1	1	2	2	1	2	2	1	1	-1	2	-1	1	-1	2	-1	1	-1	2	-1	1	2	-1	0	-1
2	-1	1	-1	-1	-1	-1	0	-1	20	20	-1	-1	1	2	-1	2	-1	1	-1	1	-1	1	-1	-1	-1	-1	-1	-1	-1	-1	-1	-1	-1	-1	-1	-1	-1	3	-1	-1
2	-1	-1	-1	-1	-1	-1	-1	-1	20	20	2	2	2	1	1	1	2	1	2	1	-1	1	-1	1	-1	2	-1	2	-1	2	-1	2	-1	2	-1	2	0	3	-1	1
2	-1	-1	-1	-1	1	-1	1	-1	20	20	0	-1	-1	1	2	1	1	2	2	1	-1	2	-1	1	-1	2	-1	2	-1	1	-1	2	-1	1	-1	2	2	-1	0	-1
2	1	1	-1	-1	-1	-1	1	1	20	20	0	0	1	1	1	2	2	1	-1	2	-1	1	-1	2	-1	1	-1	2	-1	1	-1	2	-1	1	-1	2	1	1	0	0
2	-1	1	-1	-1	-1	-1	0	1	20	20	0	0	1	1	2	2	2	1	-1	1	-1	2	-1	1	-1	2	-1	1	-1	2	-1	1	-1	1	-1	1	0	1	0	0
2	-1	-1	-1	-1	-1	-1	0	0	20	20	-1	2	1	1	1	1	1	1	-1	1	-1	-1	-1	-1	-1	-1	-1	-1	-1	-1	-1	-1	-1	-1	-1	-1	-1	-1	-1	-1
2	-1	-1	-1	-1	-1	1	0	1	-1	-1	-1	-1	-1	-1	1	1	2	2	2	1	-1	2	-1	1	-1	2	-1	3	-1	2	-1	1	-1	2	-1	1	-1	-1	-1	-1
2	-1	-1	-1	-1	-1	-1	0	0	20	20	0	-1	1	1	1	1	1	2	-1	1	-1	1	-1	-1	-1	-1	-1	-1	-1	-1	-1	-1	-1	-1	-1	-1	-1	-1	-1	-1
2	-1	1	-1	-1	-1	-1	0	1	20	20	0	0	1	2	-1	1	-1	2	-1	1	-1	2	-1	1	-1	2	-1	3	-1	2	-1	1	-1	2	-1	1	0	1	0	0
2	-1	1	-1	1	-1	-1	0	1	20	20	0	0	1	1	1	2	1	2	-1	1	-1	2	-1	1	-1	2	-1	1	-1	2	-1	1	-1	2	-1	-1	-1	1	0	0
2	-1	-1	-1	-1	-1	-1	0	0	20	20	-1	-1	1	1	1	2	-1	2	-1	1	-1	2	-1	1	-1	2	-1	1	-1	2	-1	1	-1	2	-1	1	-1	-1	-1	-1
