# Supplementary material for: Nudging Cooperation in a Crowd Experiment
Source: PLoS One. 2016 Jan 21;11(1):e0147125. doi: 10.1371/journal.pone.0147125 (PMC4721918; doi:10.1371/journal.pone.0147125)
Supplement: S1 Dataset — (ZIP) [file pone.0147125.s001.zip › S1_Dataset/games_time.xls]

## Sheet: Hoja1
video	set	t_0	t_1	duracion	anoto
1	1	149.624	166.62	16.996	1
1	1	166.62	177.727	11.107	-1
1	2	229.153	231.048	1.895	1
1	2	231.048	232.205	1.157	1
1	2	232.205	233.521	1.316	1
1	2	233.521	234.778	1.257	1
1	2	234.778	235.964	1.186	1
1	2	235.964	237.146	1.182	1
1	2	237.146	238.59	1.444	1
1	2	238.59	239.523	0.933	1
1	2	239.523	240.791	1.268	1
1	2	240.791	242.052	1.261	1
1	2	242.052	243.196	1.144	1
1	2	243.196	244.289	1.093	-1
2	1	146.379	150.66	4.281	1
2	1	150.66	168.41	17.75	1
2	1	168.41	180.68	12.27	-1
2	2	220.947	224.74	3.793	1
2	2	224.74	228.468	3.728	1
2	2	228.468	231.859	3.391	1
2	2	231.859	234.728	2.869	1
2	2	234.728	237.608	2.88	1
2	2	237.608	240.563	2.955	1
2	2	240.563	243.6	3.037	1
2	2	243.6	246.166	2.566	1
2	2	246.166	248.458	2.292	1
3	1	143.342	149.01	5.668	1
3	1	152.451	166.211	13.76	1
3	1	166.211	170.79	4.579	-1
3	2	212.423	215.421	2.998	1
3	2	218.205	222.317	4.112	1
3	2	222.317	232.456	10.139	1
3	2	232.456	238.101	5.645	1
3	2	238.101	245.783	7.682	1
4	1	553.12	556.617	3.497	1
4	1	556.617	564.043	7.426	1
4	1	564.043	574.415	10.372	1
4	1	574.435	585.255	10.82	1
4	2	621.512	623.8	2.288	1
4	2	623.811	626.641	2.83	1
4	2	626.641	629.801	3.16	1
4	2	629.801	631.426	1.625	1
4	2	631.426	633.652	2.226	1
4	2	633.652	635.452	1.8	1
4	2	635.452	637.187	1.735	1
4	2	637.187	639.884	2.697	1
4	2	639.89	641.39	1.5	1
4	2	641.39	643.035	1.645	1
4	2	643.035	644.737	1.702	1
4	2	644.737	646.041	1.304	-1
5	1	131.879	137.4	5.521	1
5	1	137.4	149.754	12.354	1
5	1	149.754	158.672	8.918	-1
5	2	206.561	212.638	6.077	1
5	2	212.638	217.264	4.626	1
5	2	217.264	222.156	4.892	1
5	2	222.156	225.835	3.679	1
5	2	225.835	228.45	2.615	1
5	2	228.45	231.937	3.487	1
5	2	231.937	235.548	3.611	1
5	2	235.548	239.417	3.869	1
5	2	239.417	241.527	2.11	1
6	1	134.082	159.07	24.988	-1
6	2	195.688	198.22	2.532	1
6	2	198.22	202.369	4.149	1
6	2	202.369	204.709	2.34	1
6	2	204.709	206.92	2.211	1
6	2	206.92	209.09	2.17	1
6	2	209.09	211.06	1.97	1
6	2	211.06	213.12	2.06	1
6	2	213.12	215.065	1.945	1
6	2	215.065	216.647	1.582	1
6	2	216.647	218.571	1.924	1
6	2	218.571	220.694	2.123	-1
9	1	134.716	144.84	10.124	1
9	1	144.84	153.893	9.053	1
9	1	153.893	161.871	7.978	-1
9	2	193.639	195.497	1.858	1
9	2	195.497	197.113	1.616	1
9	2	197.113	198.64	1.527	1
9	2	198.64	200.021	1.381	1
9	2	200.021	201.575	1.554	1
9	2	201.575	203.133	1.558	1
9	2	203.133	204.549	1.416	1
9	2	204.549	205.916	1.367	1
9	2	205.916	207.297	1.381	1
9	2	207.297	208.581	1.284	1
9	2	208.581	210.204	1.623	1
9	2	210.204	210.927	0.723	-1
10	1	114.425	137.94	23.515	-1
10	2	174.445	178.14	3.695	1
10	2	178.14	181.437	3.297	1
10	2	181.437	184.663	3.226	1
10	2	184.663	187.595	2.932	1
10	2	187.595	191.064	3.469	1
10	2	191.064	194.594	3.53	1
10	2	194.594	197.474	2.88	1
10	2	197.474	200.499	3.025	1
10	2	200.499	203.451	2.952	1
10	2	203.451	206.28	2.829	1
10	2	206.28	209.4	3.12	1
10	2	209.4	211.545	2.145	-1
11	1	133.838	138.99	5.152	1
11	1	138.99	164.679	25.689	1
11	2	206.298	212.5	6.202	1
11	2	212.5	218.986	6.486	1
11	2	218.986	221.418	2.432	1
11	2	221.418	223.757	2.339	1
11	2	223.757	226.192	2.435	1
11	2	226.192	228.539	2.347	1
11	2	228.539	230.94	2.401	1
11	2	230.94	232.944	2.004	1
11	2	232.944	234.817	1.873	1
12	1	131.511	147.02	15.509	1
12	1	147.02	149.51	2.49	-1
12	2	188.401	189.84	1.439	1
12	2	189.84	191.515	1.675	1
12	2	191.515	193.272	1.757	1
12	2	193.272	195.918	2.646	1
12	2	195.918	198.05	2.132	1
12	2	198.05	200.039	1.989	1
12	2	200.039	202.419	2.38	1
12	2	202.419	204.334	1.915	1
12	2	204.334	206.111	1.777	1
13	1	158.724	173.91	15.186	1
13	1	173.91	193.312	19.402	-1
13	2	229.432	232.862	3.43	1
13	2	232.862	238.302	5.44	1
13	2	238.302	243.557	5.255	1
13	2	245.394	249.444	4.05	1
13	2	250.731	254.12	3.389	1
13	2	256.006	259.93	3.924	1
13	2	261.966	265.703	3.737	1
13	2	267.515	270.52	3.005	1
